# Supplementary material for: Multi‐omics analyses reveal epigenomics basis for cotton somatic embryogenesis through successive regeneration acclimation process
Source: Plant Biotechnol J. 2018 Sep 30;17(2):435–50. doi: 10.1111/pbi.12988 (PMC6335067; doi:10.1111/pbi.12988)
Supplement: Supplementary file 3 — Data S1 The expression and mCHH methylation encoding RdDM pathway genes. [file PBI-17-435-s003.xlsx]

## Sheet: Data S1-1
		A-subgenome							D-subgenome
Description	Symbol	NEC	EC	SE	WT	R0	R2	R4	NEC	EC	SE	WT	R0	R2	R4
Pol IV-dependent 24-nt siRNA biogenesis	NRPA1	1.63697	1.94672	2.12854	0.478817	1.05773	0.226237	2.1158	1.33868	2.03012	2.22927	0.657878	1.19479	0.378634	2.3469
Pol IV-dependent 24-nt siRNA biogenesis	NRPA2	2.51393	2.73043	2.66426	1.16271	1.82698	1.26293	2.62198	2.92657	2.60046	2.62567	1.0689	1.5663	1.01689	2.57848
Pol IV-dependent 24-nt siRNA biogenesis	NRPC1	1.05463	1.34959	1.42045	0.220008	1.06946	-0.0404732	1.50609	0.96739	1.27664	1.4377	0.234992	0.898216	0.011686	1.31303
Pol IV-dependent 24-nt siRNA biogenesis	NRPC2	-1.9279	-2.68951	-2.9646	-2.02957	-1.10388	-2.51527	-2.15219	-6.64386	-3.49648	-3.71343	-6.64386	-1.43427	-1.50905	-6.64386
Pol IV-dependent 24-nt siRNA biogenesis	NRPD1A	-0.720843	0.726561	0.744299	-0.738361	0.18593	-0.740174	0.969263	-0.668049	1.24756	1.31083	-0.132334	0.667474	-0.562005	1.53301
Pol IV-dependent 24-nt siRNA biogenesis	NRPD2A	1.77043	3.56189	3.66751	1.78491	2.32083	1.98628	3.41783	1.56615	3.74069	3.92709	1.99221	2.57668	2.07813	3.66436
Pol IV-dependent 24-nt siRNA biogenesis	NRPDA2	2.51393	2.73043	2.66426	1.16271	1.82698	1.26293	2.62198	2.92657	2.60046	2.62567	1.0689	1.5663	1.01689	2.57848
Pol IV-dependent 24-nt siRNA biogenesis	HEN1	0.845799	1.24978	1.21521	1.1345	1.01002	0.74479	1.42939	-1.10369	1.19245	1.18382	0.425406	0.640926	-0.139918	1.0493
Pol IV-dependent 24-nt siRNA biogenesis	DCL3								1.15316	2.21371	2.22299	1.28908	1.68876	0.9945	2.31171
Pol V-mediated de novo methylation	AGO4	4.95505	6.19526	6.30501	4.96406	4.82069	4.94949	6.16245	4.53044	5.99249	6.04723	5.25623	5.29624	5.41571	5.95663
Pol V-mediated de novo methylation	NRPE	2.8431	4.51589	4.66593	3.15243	2.87375	3.49507	4.69659	2.419	5.23774	5.27252	3.59722	3.00152	3.22376	5.30846
Pol V-mediated de novo methylation	NRPD1B	1.34828	3.75822	3.8344	2.65772	3.24803	2.64195	3.73043	1.43811	3.70064	3.7215	2.40321	3.04948	2.43329	3.70931
Pol V-mediated de novo methylation	DRD1	1.06963	1.9504	2.00318	0.0842004	0.170822	-0.34945	2.24335	2.03143	2.21819	2.35242	0.815444	0.682447	0.47074	2.3451
Pol V-mediated de novo methylation	DMS3	0.81809	2.69037	2.81632	1.88881	2.25587	1.60488	2.65583	0.309246	3.07529	3.24229	1.86853	2.09128	2.11775	3.34154
Pol V-mediated de novo methylation	RDM1	3.06855	3.09159	3.01979	2.53645	2.62792	1.98423	2.36635	4.57421	3.93097	4.06748	3.17979	3.12242	2.58891	4.02513
Pol V-mediated de novo methylation	KTF1	2.00246	4.53612	4.62157	1.62731	3.10595	1.42676	4.66799
Pol V-mediated de novo methylation	DRM1	2.07384	2.58165	2.62248	2.19628	2.70634	1.84527	2.61247	1.97091	2.71696	2.84826	1.81134	2.60101	1.64366	2.70142
Pol V-mediated de novo methylation	MORC6	1.38745	1.79739	1.69015	-0.0926924	0.887712	-0.18948	1.87072	1.86019	1.29208	1.59852	0.0786098	0.914786	-0.361848	1.53349
Pol V-mediated de novo methylation	SUVH9	3.26385	3.03162	3.21413	1.53584	1.97079	1.30135	3.17787	3.36976	3.19551	3.29887	1.90842	2.18122	1.70328	3.21072
Pol II (PolIV/V)	NRPB1	2.68542	3.1017	3.17557	2.89993	3.61186	2.82757	2.27027	0.811816	0.954561	0.888336	-2.09915	-0.253594	-2.10787	0.924845
DNA methylation	RDR2	1.19731	2.31953	2.43447	1.0672	0.916935	0.00624919	2.45276	0.95325	2.91822	3.07997	1.43346	1.47514	1.22112	2.91199
DNA methylation	MET1	0.45406	3.3979	3.41936	2.56454	2.99837	2.87427	3.38231	0.732234	3.78919	3.8616	2.99461	3.34066	3.39215	3.79651
DNA methylation	CMT3	-1.51714	4.78315	5.03175	4.56928	4.66453	4.90603	4.9885	-4.0833	3.40656	3.55311	4.34307	4.38931	4.67852	3.59124
DNA methylation	CMT2	2.25835	4.09887	4.48113	6.00686	5.88417	6.03345	4.13061	3.69675	4.8087	5.10297	5.9569	5.78831	5.88484	4.75047
DNA methylation	DDM1	-0.224211	3.65842	3.81456	2.18271	2.75929	2.2413	3.85841	-0.935561	3.70907	3.80012	1.69574	2.56374	1.87584	3.83975
Heterochromatin	IDN2	-5.02146	3.94594	3.9853	-1.18968	-0.0149339	-0.982637	4.01255	-6.64386	3.47641	3.61872	-3.21154	-0.483616	-2.50447	3.46415
Heterochromatin	IDP1	2.94814	4.81364	4.98256	3.09178	3.36557	2.82612	4.85577	4.02283	5.58198	5.80574	3.66469	4.0937	3.35952	5.62042
Heterochromatin	SUVH4	-0.333073	1.76143	1.61813	0.0394894	0.344533	0.304312	1.56953	-0.207553	1.89434	1.77119	0.370164	0.373999	0.650765	1.56539
Heterochromatin	SUVH5	-1.04254	-1.29277	-1.07392	-1.93285	-1.99482	-2.69838	-0.819468	0.0623152	0.161217	0.696118	-0.835605	-0.418215	-0.573087	0.275794
Heterochromatin	SUVH6	1.33731	1.45621	1.52914	0.0281731	0.380563	-0.345271	1.44188	0.857885	1.38425	1.47157	-0.513959	-0.143241	-0.721863	1.44692
Heterochromatin	HDA6	3.04273	3.49928	3.48361	2.22539	2.06974	2.39186	3.47638	2.0326	3.13681	3.39772	2.12023	1.80935	2.16609	2.95711
Heterochromatin	JMJ14	1.0345	1.57604	1.73203	0.465619	0.964081	-0.127578	1.58273	0.869224	1.98947	2.2128	0.881344	1.18517	0.310747	2.13387
Heterochromatin	LDL1	1.43724	2.42976	2.5883	1.18791	1.24377	0.891513	2.44364	1.10703	2.2299	2.56174	1.66284	1.21891	1.48975	2.44491
Heterochromatin	LDL2	2.19575	2.37583	2.70472	1.98745	1.98805	2.1408	2.5129	2.16333	2.22463	2.56159	1.35711	1.69264	1.24963	2.46417
Heterochromatin	UBP26	2.18613	1.96407	2.18943	0.774747	1.03557	0.571327	2.16673	2.32932	3.44317	3.43801	0.917493	1.63286	0.14466	3.44235

## Sheet: Data S1-2
Symbol	GeneID	NEC	EC	SE	WT	R0	R2	R4
NRPA1	Gh_D03G0635	2.5192	4.0744	4.67897	1.56776	2.27911	1.29011	5.07729
NRPA1	Gh_A02G1057	3.10011	3.84498	4.36274	1.3836	2.07165	1.15978	4.3243
NRPA2	Gh_A10G1694	5.70173	6.62652	6.32904	2.22878	3.53793	2.38982	6.14593
NRPA2	Gh_D10G2564	7.59302	6.05479	6.16171	2.08783	2.95144	2.01355	5.96311
NRPC1	Gh_A03G0298	2.06718	2.53839	2.66669	1.15474	2.08865	0.962336	2.8304
NRPC1	Gh_D03G1277	1.9453	2.41274	2.69888	1.1669	1.85376	0.998133	2.47462
NRPC2	Gh_D09G0467	1.30957	0.582815	0.651688	0.496458	1.54371	1.1558	0.771863
NRPC2	Gh_A11G0042	2.32597	0.167608	0.136591	0.0950346	0.31512	0.0442614	0.0937548
NRPC2	Gh_D04G1949	2.20784	3.92248	4.29153	1.8627	2.01295	1.56297	4.10969
NRPC2	Gh_D11G0040	0	0.0786044	0.0662338	0	0.360033	0.341342	0
NRPC2	Gh_A05G3452	3.11524	4.32025	4.20259	2.06123	2.2824	1.91009	4.40515
NRPC2	Gh_A11G2950	0.252811	0.145016	0.118105	0.234928	0.455263	0.164916	0.214971
NRPD1A	Gh_A11G0189	0	0.0163094	0.0727676	0	0	0	0.0652038
NRPD1A	Gh_D08G1916	0.619357	2.36439	2.47084	0.902354	1.57829	0.66736	2.88388
NRPD1A	Gh_A08G1605	0.596743	1.64469	1.66516	0.58942	1.12755	0.588667	1.94784
NRPD1A	Gh_D11G0200	0.205677	1.82586	2.25615	0.0614526	0.0630781	0.0344145	2.11529
NRPD1B	Gh_A06G1549	2.53608	13.5212	14.2549	6.30033	9.49068	6.23174	13.2631
NRPD1B	Gh_D06G1919	2.69965	12.9918	13.1812	5.2798	8.26916	5.39123	13.0702
NRPD2A	Gh_D07G0319	2.95114	13.3578	15.2015	3.96845	5.95564	4.21259	12.6689
NRPD2A	Gh_A07G0263	3.40155	11.7996	12.6966	3.43596	4.9862	3.95215	10.6773
NRPDA2	Gh_A10G1694	5.70173	6.62652	6.32904	2.22878	3.53793	2.38982	6.14593
NRPDA2	Gh_D10G2564	7.59302	6.05479	6.16171	2.08783	2.95144	2.01355	5.96311
HEN1	Gh_A06G1061	1.78726	2.36805	2.31174	2.18543	2.00394	1.66573	2.68333
HEN1	Gh_D06G1292	0.455325	2.27541	2.26177	1.33295	1.54933	0.897571	2.05952
NRPE	Gh_A06G1384	7.16561	22.868	25.3755	8.88155	7.31967	11.2651	25.9208
NRPE	Gh_D06G1728	5.33802	37.7225	38.6434	12.0924	7.99845	9.33218	39.6183
NRPB1	Gh_A02G1672	6.42267	8.57431	9.02527	7.45392	12.2158	7.08879	4.81412
NRPB1	Gh_A02G1671	1.74542	1.92799	1.84104	0.223396	0.828804	0.221989	1.88848
NRPB1	Gh_A11G1580	3.00201	4.08211	3.79136	0.818335	1.56365	0.747952	3.38104
NRPB1	Gh_D11G1737	2.61281	3.64043	3.4411	0.923537	1.81127	0.780925	2.68128
NRPB1	Gh_D03G0050	6.22728	5.97617	5.84569	2.26345	3.75929	1.76152	4.90808
DRD1	Gh_D12G0274	4.07809	4.64309	5.0968	1.74984	1.59486	1.37582	5.07095
DRD1	Gh_D13G0315	0.338258	3.15213	3.67696	0.396157	0.480055	0.220077	3.91074
DRD1	Gh_A12G0391	2.08889	3.85483	3.99882	1.0501	1.1157	0.774883	4.72495
DRD1	Gh_A13G2088	0	1.30709	1.34248	0.101322	0.2816	0.081432	1.47264
DMS3	Gh_A12G2263	1.75307	6.4448	7.03362	3.69329	4.76622	3.0317	6.29207
DMS3	Gh_D12G2412	1.22906	8.41857	9.45292	3.6416	4.25127	4.33018	10.1269
RDM1	Gh_D10G1471	23.8118	15.2425	16.7562	9.05176	8.69846	6.00642	16.2711
RDM1	Gh_A10G1048	8.37928	8.51434	8.1005	5.79161	6.17133	3.94651	5.14634
KTF1	Gh_A10G1800	3.99684	23.191	24.6068	3.07936	8.59961	2.67843	25.4118
IDN2	Gh_A06G1471	0.0207885	15.4015	15.8278	0.428399	0.979702	0.496054	16.1298
IDN2	Gh_D04G0602	2.29729	10.4571	10.735	4.17476	4.32944	2.79994	10.2602
IDN2	Gh_A05G3041	3.32836	8.15258	10.9466	1.7534	3.05509	1.63881	9.4997
IDN2	Gh_D06G1804	0.216072	2.78255	2.97023	0.683962	1.42494	0.516337	3.14326
IDN2	Gh_D06G1805	0	11.1202	12.2741	0.0979521	0.705183	0.16623	11.026
IDP1	Gh_D12G0540	1.13701	0.737815	0.64171	0.319799	0.929606	0.611308	1.50857
IDP1	Gh_D02G1977	0.376122	0.970549	0.931912	0.383259	0	0.0514745	0.850929
IDP1	Gh_D10G2261	0.69687	0.552536	0.242776	0.422373	0.621884	0.537728	0.469168
IDP1	Gh_D08G2024	0.720946	0.462595	0.809271	1.40167	1.19082	0.785201	0.728061
IDP1	Gh_A10G1976	0.124276	0	0.0190786	0.0583693	0.0592092	0	0
IDP1	Gh_D02G0866	1.4767	6.63453	9.63033	2.1272	5.10829	2.40529	7.30208
IDP1	Gh_D05G1141	16.2452	47.8909	55.9275	12.6718	17.0636	10.254	49.1843
IDP1	Gh_A05G1023	7.70756	28.1122	31.6056	8.51547	10.2971	7.08163	28.9455
DRM1	Gh_A09G0264	4.20005	5.97624	6.14809	4.57295	6.51663	3.58319	6.10548
DRM1	Gh_D09G0266	3.91015	6.56488	7.19129	3.49969	6.05712	3.11457	6.49444
DRM1	Gh_A05G3114	1.00704	2.59762	2.42012	0.0238637	0.170503	0.0446457	2.78685
DRM1	Gh_D04G0527	1.68297	4.55912	4.79066	0.191366	0.121943	0.111568	4.19795
SUVH6	Gh_D08G1781	1.80238	2.60037	2.76323	0.690298	0.895483	0.596314	2.71626
SUVH5	Gh_D12G2124	3.79495	10.1885	10.0842	0.423981	0.459919	0.219472	10.3966
SUVH3	Gh_A11G2731	4.26304	5.15356	6.25559	3.05753	3.44177	2.44307	5.64217
SUVH1	Gh_D05G2715	12.3667	14.2283	15.1758	5.37673	4.85087	5.3309	14.4786
SUVH5	Gh_D03G0999	1.03414	1.10823	1.61014	0.550348	0.73835	0.662177	1.20066
SUVH4	Gh_D02G1786	0.20532	2.24934	2.66773	1.03208	1.79861	1.1026	2.69935
SUVH5	Gh_A03G0530	0.475473	0.398166	0.465025	0.251912	0.240899	0.144066	0.556651
SUVH6	Gh_A08G1482	2.51679	2.73387	2.87614	1.00972	1.29185	0.77716	2.70674
SUVH9	Gh_D09G2231	10.3271	9.15101	9.83141	3.74399	4.52536	3.24641	9.24811
SUVH3	Gh_D04G0147	0.509149	0.57928	0.625024	0.654307	0.861827	0.638196	0.650534
SUVH3	Gh_A06G1512	37.2106	37.9307	38.9202	54.5256	52.9047	53.4485	38.7818
SUVH5	Gh_A12G1944	0.251222	5.64806	6.04563	0.0472195	0.190109	0.131912	5.9134
SUVH4	Gh_D04G0701	0.856005	3.70753	3.40336	1.2825	1.28594	1.56	2.94957
SUVH4	Gh_A03G1347	0.329934	3.00601	3.43107	1.17067	2.2208	1.21903	3.41866
SUVH5	Gh_D02G2314	0	0	0.0598835	0.376551	0.285174	0.545477	0
SUVH5	Gh_A03G1875	0	0	0	0.26418	0	0.253238	0
SUVH3	Gh_D13G0036	3.42628	7.8447	7.99075	5.44112	4.91777	4.75064	8.09762
SUVH1	Gh_A05G3444	1.09148	0.0311204	0.101542	0.384049	0.465384	0.340315	0.0124664
SUVH1	Gh_A05G3675	8.85462	11.3853	12.2878	5.18262	4.08301	5.27261	10.5323
SUVH3	Gh_D06G2387	27.5474	28.67	32.8765	53.1784	49.8832	40.8296	25.7766
SUVH9	Gh_A09G2020	9.5954	8.16729	9.27006	2.88957	3.90982	2.45459	9.03971
SUVH4	Gh_A05G2914	0.783844	3.38035	3.05976	1.01775	1.25974	1.22483	2.95808
SUVH1	Gh_A13G0021	8.78746	12.0728	13.2987	8.90331	6.77792	6.80108	12.8685
MORC6	Gh_D13G0941	3.62056	2.43881	3.01833	1.046	1.87529	0.768167	2.88486
MORC6	Gh_A13G2219	2.60616	3.46591	3.2169	0.927771	1.84024	0.866922	3.64716
HDA6	Gh_D03G0986	4.08142	8.7858	10.5294	4.33763	3.49485	4.47804	7.75565
HDA6	Gh_A03G0541	8.2305	11.2981	11.1759	4.66637	4.18812	5.23833	11.12
JMJ14	Gh_D05G1057	7.17192	7.32113	6.59661	8.46798	8.04122	11.2384	7.07896
JMJ14	Gh_A10G0045	2.0384	2.9715	3.31194	1.37091	1.94082	0.905367	2.98536
JMJ14	Gh_A10G0047	0	0	0	0	0	0	0
JMJ14	Gh_D10G0049	1.81668	3.9609	4.62575	1.83209	2.2639	1.23035	4.37894
LDL1	Gh_A05G1548	2.69802	5.37804	6.00391	2.26823	2.35816	1.84512	5.43013
LDL1	Gh_D05G1723	2.14402	4.68103	5.8942	3.1564	2.31771	2.7984	5.43493
LDL2	Gh_A13G1224	4.57128	5.18035	6.50931	3.95535	3.957	4.40008	5.69765
LDL2	Gh_D13G1522	4.46948	4.66391	5.89357	2.55171	3.22248	2.3678	5.50809
UBP26	Gh_D13G1924	5.01567	10.8667	10.8279	1.87883	3.09128	1.09547	10.8605
UBP26	Gh_A13G2305	4.54082	3.89162	4.55124	1.70089	2.03992	1.47589	4.48003
