# Supplementary material for: Multi‐omics analyses reveal epigenomics basis for cotton somatic embryogenesis through successive regeneration acclimation process
Source: Plant Biotechnol J. 2018 Sep 30;17(2):435–50. doi: 10.1111/pbi.12988 (PMC6335067; doi:10.1111/pbi.12988)
Supplement: Supplementary file 4 — Data S2 The hyper‐DMRs (promoter 2‐kb) in ECs and corresponding gene expression from NEC to EC. [file PBI-17-435-s002.xlsx]

## Sheet: NEC_EC_gene.2750.log2exp.methy
GeneID	NEC_log2exp	EC_log2exp	NEC_mCG	EC_mCG	NEC_mCHG	EC_mCHG	NEC_mCHH	EC_mCHH
Gh_A01G0002	1.89399	2.11983	0.2	0.393939	0.0638298	0.320988	0.055814	0.425352
Gh_A01G0028	4.71539	3.20896	0.384615	0.6	0.411765	0.636364	0.195312	0.567308
Gh_A01G0034	0.210413	-2.26576	0.647059	1	0.555556	1	0.156977	0.755102
Gh_A01G0061	1.67534	1.58665	0.521739	1	0.545455	0.5	0.121429	0.35
Gh_A01G0119	-1.45001	-2.19079	0.263158	0.666667	0.05	NA	0.0314465	0.375
Gh_A01G0243	0.794306	-1.47991	0.660714	0.744186	0.806452	0.911111	0.275148	0.484252
Gh_A01G0267	0.0454339	-3.09211	0.842105	0.666667	0.85	0.6	0.217617	0.324786
Gh_A01G0361	1.09965	-0.611087	0.64	1	0.653061	1	0.015873	0.619048
Gh_A01G0450	4.61593	0.862286	0.733333	0	0.588235	0	0.383886	0.874126
Gh_A01G0487	10.2183	7.90378	0.5	1	0.125	0.75	0.0731707	0.583333
Gh_A01G0489	4.02459	2.27694	0.368421	1	0.321429	0.777778	0.0779817	0.235294
Gh_A01G0622	5.63344	4.07398	0.3125	0.222222	0.171429	0	0.100402	0.201183
Gh_A01G0623	3.09127	2.49074	0.3125	0.272727	0.162162	0	0.0966543	0.251852
Gh_A01G0640	2.34255	1.47421	0.73913	1	0.809524	1	0.163934	0.267606
Gh_A01G0664	1.82998	-0.145695	0.434783	0.5	0.5	0.625	0.0685714	0.230769
Gh_A01G0671	3.65258	2.04833	0.828571	1	0.411765	1	0.384615	0.871795
Gh_A01G0674	1.71099	1.68426	0.181818	0	0.125	0.142857	0.0754717	0.285714
Gh_A01G0727	3.20194	2.54764	0.952381	0.909091	0.75	0.818182	0.182292	0.478261
Gh_A01G0738	5.52349	3.5786	0.5	0.75	0.933333	0.952381	0.252941	0.645161
Gh_A01G0754	-0.801838	-3.32193	0.892308	0.851064	0.958904	1	0.361757	0.550218
Gh_A01G0755	0.2854	-1.43396	0.173913	0.666667	0.125	1	0.00641026	0.214286
Gh_A01G0806	2.32301	-3.32193	0.653061	0.904762	0.509804	0.727273	0.276817	0.375839
Gh_A01G0809	2.51967	1.91732	0.692308	0.272727	0.454545	0.642857	0.159574	0.428571
Gh_A01G0821	2.25811	1.85124	0.85	0.954545	0.85	1	0.0649351	0.3
Gh_A01G0972	1.18469	-0.323748	0.25	0.4	0.153846	0.285714	0.0625	0.0897436
Gh_A01G0979	2.50517	1.0468	0.8	0.5	0.692308	0.333333	0.310078	0.444444
Gh_A01G0983	0.401403	-2.72059	0.794872	1	0.674419	1	0.108527	0.571429
Gh_A01G0993	5.2529	3.67402	0.2	0.5	0.142857	0.714286	0.114943	0.294118
Gh_A01G1041	-1.79397	-2.56961	0.672727	0.857143	0.705882	0.769231	0.107884	0.368421
Gh_A01G1089	3.19877	-0.0794404	0.854839	0.625	0.647059	0.4	0.268182	0.325581
Gh_A01G1117	1.50362	0.277284	0.75	0.837838	0.894737	0.969388	0.221198	0.476923
Gh_A01G1158	2.73877	2.48917	0.8125	1	0.857143	1	0.290043	0.844828
Gh_A01G1206	0.396661	1.93997	0.47619	1	0.238095	0.2	0.086758	0.537037
Gh_A01G1228	-0.844572	-2.47828	0.487179	0.666667	0.253968	0.470588	0.115523	0.16
Gh_A01G1251	3.6246	2.98229	0.78125	1	0.918367	1	0.162996	0.595506
Gh_A01G1259	3.20958	2.44827	0.964912	1	0.963636	1	0.0872483	0.263415
Gh_A01G1260	4.2923	3.50101	0.90411	1	0.956522	1	0.147917	0.310573
Gh_A01G1279	7.49077	6.49636	0.808511	1	0.7	0.928571	0.136531	0.296703
Gh_A01G1280	3.91178	1.7325	1	1	0.925926	1	0.167488	0.376812
Gh_A01G1289	2.29197	1.06036	0.777778	0.906977	0.690476	1	0.139286	0.320388
Gh_A01G1339	2.5477	1.94462	0.868421	1	0.861538	0.958333	0.159218	0.213235
Gh_A01G1345	1.83348	1.4215	0.666667	1	0.897959	0.973684	0.166265	0.379447
Gh_A01G1408	2.85607	1.13797	0.880597	1	0.862745	0.979167	0.250646	0.531486
Gh_A01G1536	1.79411	1.02448	0.438596	0.471698	0.468085	0.545455	0.195876	0.360947
Gh_A01G1599	3.94868	3.43839	0.564103	0.586207	0.56	0.571429	0.113402	0.088
Gh_A01G1605	3.71966	0.96214	0.866667	1	0.69697	1	0.0902256	0.405941
Gh_A01G1651	2.61124	2.05638	0.8	0.962264	0.851852	0.969697	0.0582011	0.762626
Gh_A01G1670	0.109303	-2.55768	0.731707	0.875	0.684211	1	0.112554	0.4
Gh_A01G1675	0.7964	-2.52595	0.774194	0.862069	0.684211	0.913043	0.14	0.278689
Gh_A01G1804	3.3541	2.37203	0.533333	0.6875	0.380952	0.428571	0.203046	0.402597
Gh_A01G1828	3.53775	1.00225	0.818182	0.727273	0.75	0.333333	0.308756	0.461538
Gh_A01G1912	2.09986	1.6495	0.518519	0.888889	0.52381	0.857143	0.0104167	0.262295
Gh_A02G0006	0.276408	-1.45404	0.25	0.1875	0	0.25	0	0.233871
Gh_A02G0224	3.95241	2.72438	1	1	0.983333	1	0.197425	0.597285
Gh_A02G0260	4.67766	3.35098	0.757576	0.904762	0.636364	0.714286	0.106667	0.3125
Gh_A02G0291	2.12286	2.06879	0.394737	0.6	0.40625	0.454545	0.0773196	0.222222
Gh_A02G0339	5.57616	3.39479	0.615385	0.6	0.692308	0.857143	0.319249	0.320513
Gh_A02G0373	0.913326	-2.44928	0.2	0.25	0.263158	0.6	0.125	0.243243
Gh_A02G0409	1.22505	0.350301	0.884615	1	0.533333	1	0.0676692	0.569767
Gh_A02G0431	-0.947219	-1.20322	0.55	0.833333	0.555556	0.842105	0.0625	0.398964
Gh_A02G0446	1.92716	1.244	0.947368	1	0.894737	1	0.128049	0.532374
Gh_A02G0491	5.66675	4.17512	0.407407	1	0.333333	1	0.23871	0.435897
Gh_A02G0512	4.32963	4.08167	0.294118	0.3125	0.292683	0.222222	0.0850202	0.246154
Gh_A02G0571	0.769411	0.306364	0.333333	0.636364	0.142857	0.111111	0	0.4
Gh_A02G0606	1.45297	1.18463	0.916667	1	1	1	0.142857	0.622222
Gh_A02G0624	2.65106	2.16998	0.946429	1	0.818182	0.941176	0.173267	0.445652
Gh_A02G0638	2.81237	0.18238	1	1	1	NA	0.316667	0.0740741
Gh_A02G0742	3.49115	2.90815	0.606383	0.824324	0.386667	0.694915	0.0853659	0.306306
Gh_A02G0744	7.03415	4.91223	0.785714	1	0.711111	0.826087	0.294686	0.558824
Gh_A02G0754	1.88123	2.05152	0.517241	1	0.366667	1	0.111111	0.40678
Gh_A02G0784	8.01061	6.77875	0.789474	0.888889	0.756757	0.885714	0.363296	0.626506
Gh_A02G0812	1.69697	1.39745	0.375	0.75	0.311111	0.416667	0.230769	0.628571
Gh_A02G0877	1.31726	1.16677	0.705882	0.5	0.730769	0.6	0.185185	0.289855
Gh_A02G1117	1.57703	0.388174	0.946809	0.984615	0.866667	1	0.119318	0.387833
Gh_A02G1188	2.83752	2.18158	0.7	0.933333	0.727273	0.96	0.216667	0.541667
Gh_A02G1239	2.62664	0.777123	0.925926	1	0.833333	0.866667	0.261168	0.590244
Gh_A02G1285	2.33722	1.63385	0.844156	0.953488	0.737705	0.915493	0.142373	0.288889
Gh_A02G1289	0.156899	-1.5923	0.9375	1	0.941176	1	0.207207	0.398754
Gh_A02G1292	-0.17455	-2.64255	0.844828	0.925	0.84	0.859649	0.118343	0.482412
Gh_A02G1301	1.55376	1.31312	0.891304	0.972222	0.827586	0.933333	0.268722	0.494118
Gh_A02G1330	1.77193	1.93476	0.604167	1	0.53125	1	0.102041	0.703125
Gh_A02G1336	7.24263	6.605	0.73913	1	0.916667	0.888889	0.299435	0.75
Gh_A02G1391	4.07572	0.264128	0.666667	1	0.538462	1	0.25	0.704545
Gh_A02G1477	4.59544	3.88768	0.457143	0.5	0.454545	0.333333	0.237838	0.585366
Gh_A02G1484	3.63387	2.78404	0.956522	0.4375	0.928571	0.8	0.122699	0.642857
Gh_A02G1549	1.47803	-1.756	0.675	1	0.535714	1	0.254613	0.814815
Gh_A02G1552	0.350211	-0.661608	0.866667	0.952381	0.742857	1	0.277108	0.629808
Gh_A02G1564	-0.772567	-2.72455	0.736842	1	0.705882	0.866667	0.07	0.314286
Gh_A02G1589	1.00201	-0.0612008	0.611111	1	0.363636	1	0.048	0.625
Gh_A02G1631	3.60134	3.4579	0.703704	1	0.5	1	0.0617978	0.407725
Gh_A03G0001	2.71371	-1.49566	0.5	0.583333	0.6	0.769231	0.0447761	0.794344
Gh_A03G0022	0.788438	-2.66144	0.942857	1	0.918605	0.987952	0.12	0.270548
Gh_A03G0034	4.0038	3.57331	0.514286	1	0.526316	1	0.0515464	0.576
Gh_A03G0037	-0.00943379	-0.624433	0.535714	1	0.594595	1	0.282927	0.698795
Gh_A03G0062	1.04376	-0.407612	1	1	1	0.928571	0.257627	0.344828
Gh_A03G0088	4.20754	-0.0139569	1	0.9375	0.466667	0.909091	0.159091	0.350877
Gh_A03G0097	3.84218	1.31615	0.5	0.4	0.153846	1	0.0409836	0.461538
Gh_A03G0104	4.09587	3.00184	0.142857	0.833333	0.354839	0.933333	0.128049	0.540541
Gh_A03G0129	1.36234	0.353692	0.652174	0	0.576923	1	0.0840336	0.230769
Gh_A03G0202	4.13813	3.87872	0.666667	0.73913	0.566667	0.888889	0.0871212	0.327044
Gh_A03G0225	4.32315	1.53912	0.7	0.821429	0.6875	0.818182	0.150289	0.231884
Gh_A03G0278	1.42224	1.5023	0.9375	1	0.782609	1	0.280967	0.539171
Gh_A03G0287	2.9336	0.826927	0.833333	0.942857	0.761905	0.809524	0.149378	0.418367
Gh_A03G0296	-0.318241	-2.35278	0.964286	1	0.956522	1	0.142857	0.20354
Gh_A03G0377	2.36705	1.85413	0.916667	1	0.925926	1	0.210526	0.384615
Gh_A03G0405	7.06106	3.31492	0.809524	0.894737	0.6	0.833333	0.375	0.653465
Gh_A03G0426	2.52715	2.37059	0.948718	0.941176	0.878049	0.961538	0.174455	0.454545
Gh_A03G0453	-0.817263	-3.32193	0.756757	0.142857	0.625	0	0.143478	0.153846
Gh_A03G0483	2.42965	2.23602	0.866667	1	1	1	0.178082	0.627451
Gh_A03G0496	1.5242	0.0670016	1	1	0.9	1	0.177914	0.411111
Gh_A03G0505	-0.393651	-0.818522	0.787879	1	0.785714	0.966667	0.119355	0.306358
Gh_A03G0524	4.46694	4.30132	0.777778	1	0.5	1	0.088968	0.457895
Gh_A03G0553	2.26021	1.99792	0.952381	1	0.921053	0.987013	0.215116	0.452532
Gh_A03G0574	1.7572	1.06375	0.883117	0.943182	0.867925	0.982143	0.190244	0.364055
Gh_A03G0581	4.97996	5.0951	0.955224	1	0.921569	0.975	0.207792	0.45045
Gh_A03G0650	5.56886	5.18533	0.870588	1	0.704225	0.848485	0.184855	0.377143
Gh_A03G0651	3.50272	2.51948	0.825	0.88	0.684211	0.727273	0.197568	0.532967
Gh_A03G0663	1.5471	-1.42262	0.75	0.615385	0.69697	0.823529	0.0987654	0.057971
Gh_A03G0665	4.42199	4.18801	0.627119	1	0.536585	0.952381	0.152672	0.519417
Gh_A03G0672	1.2075	0.74962	0.840909	1	0.756098	0.904762	0.0957447	0.433962
Gh_A03G0679	2.37214	-0.524867	1	0.727273	0.7	0.166667	0.299401	0.464286
Gh_A03G0774	0.903597	0.559665	0.714286	0.785714	0.25	0.3	0.017094	0.215686
Gh_A03G0798	3.67851	2.8313	0.918367	0.886364	0.839286	0.815789	0.33995	0.393805
Gh_A03G0830	2.69308	2.40084	0.644444	0.777778	0.683544	0.826087	0.12828	0.196481
Gh_A03G0958	5.46629	1.86397	0	0.142857	0.0588235	0	0	0.0540541
Gh_A03G0959	3.69349	0.839794	0.880952	0.9375	0.857143	1	0.152672	0.426829
Gh_A03G1040	2.20572	1.64415	0.764706	1	0.827586	1	0.162162	0.550388
Gh_A03G1041	2.32917	0.188723	0.931818	0.948718	1	0.965517	0.257009	0.385417
Gh_A03G1059	2.19472	-0.251694	0.307692	1	0.285714	1	0.0583942	0.504132
Gh_A03G1069	3.39831	1.67155	0.142857	1	0	1	0	0.333333
Gh_A03G1090	3.27264	2.406	0.666667	1	0.692308	1	0.0310078	0.484536
Gh_A03G1131	1.80479	1.78095	0.766667	1	0.857143	1	0.0897436	0.509091
Gh_A03G1164	2.43359	1.34876	1	1	0.846154	1	0.138095	0.275
Gh_A03G1250	1.99653	2.17041	1	0.791667	0.842105	0.909091	0.105263	0.504065
Gh_A03G1281	3.41566	2.47517	0.3125	0.518519	0.222222	0.238095	0.0808081	0.0204082
Gh_A03G1312	4.06295	3.16282	0	0.133333	0.3	0.8125	0.010989	0.210884
Gh_A03G1389	2.93395	2.28196	0.68	1	0.571429	0.647059	0.104348	0.380952
Gh_A03G1422	4.05265	3.39357	0.363636	1	0.333333	1	0.162791	0.544554
Gh_A03G1456	3.05785	2.27205	0.777778	1	0.444444	0.75	0.138889	0.793651
Gh_A03G1620	5.14606	0.347454	0.939394	1	0.692308	1	0.255814	0.862745
Gh_A03G1672	1.73188	0.899295	0.269231	1	0.363636	1	0.0235294	0.75
Gh_A04G0002	5.2215	4.26122	0.0384615	0.413793	0	0.546875	0	0.516539
Gh_A04G0012	3.47227	2.86486	0.888889	0.863636	0.789474	0.782609	0.2375	0.271845
Gh_A04G0030	3.56905	2.43051	0.827586	0.974359	0.483871	0.875	0.0769231	0.727273
Gh_A04G0039	3.99712	3.41078	0.8	0.8	0.625	0.875	0.147465	0.540541
Gh_A04G0088	3.98353	2.42902	0.675676	0.409091	0.333333	0.533333	0.0613208	0.319728
Gh_A04G0111	4.19791	3.42423	0.826087	1	0.607143	0.964286	0.109489	0.346154
Gh_A04G0122	-0.539443	-1.1344	0.902439	1	0.5	1	0.480769	0.868687
Gh_A04G0156	1.1115	-0.686098	0.5	0.5	0.428571	0.5	0.263158	0.342105
Gh_A04G0179	-1.95138	-3.32193	1	1	0.885714	1	0.261364	0.565217
Gh_A04G0213	4.54073	1.89192	0.952381	1	1	1	0.213439	0.524324
Gh_A04G0220	5.14156	4.10966	0.909091	1	0.954545	1	0.190476	0.567568
Gh_A04G0236	7.886	6.44749	0.846154	1	0.891892	1	0.232558	0.475728
Gh_A04G0281	1.69736	0.618255	0.855556	1	0.768293	1	0.236239	0.375
Gh_A04G0334	1.79977	1.07773	0.916667	1	0.842105	1	0.108108	0.716216
Gh_A04G0403	1.06884	-3.32193	0.897959	0.939394	0.75	0.913043	0.132653	0.181319
Gh_A04G0409	8.26397	5.23184	0.75	1	0.62963	1	0.203252	0.517241
Gh_A04G0419	2.69453	1.95393	0.958333	0.774194	0.909091	0.871795	0.0950226	0.260664
Gh_A04G0431	2.62404	-1.34781	0.666667	1	0.794872	1	0.142157	0.380952
Gh_A04G0488	-1.01669	-1.86475	0.264706	0.0588235	0.137255	0.16	0.198675	0.134831
Gh_A04G0502	1.04198	0.679121	0.768421	0.956522	0.821918	0.983333	0.207692	0.556634
Gh_A04G0516	-0.293807	-3.32193	0.715789	0.73494	0.616279	0.632353	0.12963	0.40625
Gh_A04G0518	3.11919	2.00786	0.777778	1	0.736842	1	0.15	0.432432
Gh_A04G0538	6.24278	2.78537	0.295455	0.25	0.340909	0.263158	0.124402	0.419847
Gh_A04G0549	-2.00096	-2.54461	0.823529	0.941176	0.692308	0.785714	0.0873786	0.127273
Gh_A04G0554	2.42505	1.69411	0.738462	1	0.742424	1	0.308036	0.531034
Gh_A04G0575	2.93822	2.66339	0.935484	1	0.869565	1	0.114583	0.318182
Gh_A04G0592	6.22967	3.61882	0.5625	1	0.3125	1	0.111111	0.375
Gh_A04G0596	1.15128	0.322246	0.568627	0.8	0.703704	0.88	0.262997	0.391061
Gh_A04G0655	1.46957	1.29149	0.909091	1	0.84	1	0.0721154	0.341463
Gh_A04G0699	-0.152305	-1.23056	0.655172	0.5	0.428571	0	0.217949	0.590361
Gh_A04G0712	2.93421	2.62285	0.47619	0.1875	0.7	0.75	0.131148	0.382353
Gh_A04G0713	3.50307	3.58611	0.323529	0.75	0.52381	0.75	0.135747	0.459459
Gh_A04G0734	4.84875	3.66029	0.25	0.5	0.3	0	0	0.0434783
Gh_A04G0741	3.52197	2.92356	0.259259	0.923077	0.363636	0.896552	0.0384615	0.37594
Gh_A04G0743	-1.2251	-2.76362	0.734694	1	0.761905	1	0.143426	0.490385
Gh_A04G0750	5.41849	4.37958	0.318182	1	0.352941	1	0.0552995	0.5625
Gh_A04G0790	2.66003	1.23765	0.857143	0.551724	0.611111	0.535714	0.0428571	0.221719
Gh_A04G0791	2.47485	2.54138	0.959184	1	0.709677	1	0.142857	0.529412
Gh_A04G0801	3.42999	2.6535	0.72973	0.933333	0.560976	0.769231	0.309701	0.603774
Gh_A04G0822	1.76589	1.57114	0.894737	0.944444	0.777778	0.791667	0.171429	0.554839
Gh_A04G0839	2.79069	-1.27716	0.891304	0.965517	0.731707	0.842105	0.161871	0.278481
Gh_A04G0850	1.99349	1.53208	0.6	0.913043	0.675325	0.956522	0.184652	0.333333
Gh_A04G0871	7.12445	6.16339	0.577778	0.722222	0.703704	0.78125	0.216578	0.463215
Gh_A04G0898	4.12871	3.71025	0.307692	1	0.425532	1	0.0538117	0.639535
Gh_A04G0942	4.52816	4.30564	0.538462	0.533333	0.473684	0.384615	0.0797872	0.340206
Gh_A04G0952	1.27063	0.735078	0.933333	0.961538	0.944444	0.971429	0.0869565	0.648536
Gh_A04G0956	1.39528	-1.02376	0.2	0.8	0.185185	1	0.0233645	0.557692
Gh_A04G0961	1.25902	-0.088337	0.737705	0.842105	0.705882	0.886792	0.169082	0.487437
Gh_A04G0966	1.03118	1.74915	0.08	0.4	0.0645161	0.2	0.0592593	0.460674
Gh_A04G0971	4.43189	3.22026	0.785714	1	0.529412	0.666667	0.0698925	0.325301
Gh_A04G0975	4.09214	1.80417	0.0714286	0	0.576923	0.727273	0.232143	0.651163
Gh_A04G1015	4.90033	3.98953	0.757576	1	0.59375	1	0.113269	0.433121
Gh_A04G1104	2.41938	0.129643	0.519231	0.6	0.235294	0.25	0.125	0.375
Gh_A05G0075	2.39282	1.65879	0.5	1	0.361111	0.666667	0.291005	0.912281
Gh_A05G0108	3.19334	3.01261	0.341463	1	0.25	1	0.20354	0.769231
Gh_A05G0219	2.1331	1.98825	0.510638	1	0.444444	1	0.133663	0.8125
Gh_A05G0301	4.83892	4.4107	0.837209	1	0.705882	1	0.110465	0.0714286
Gh_A05G0336	0.28424	-2.82527	0.363636	1	0.516129	1	0.00497512	0.671429
Gh_A05G0401	0.419722	-0.264053	1	1	0.954128	0.927273	0.214724	0.547085
Gh_A05G0464	3.17211	2.70307	0.387097	0.866667	0.5	0.785714	0.133721	0.279279
Gh_A05G0516	3.62385	3.23783	1	1	0.615385	1	0.202899	0.777778
Gh_A05G0546	2.17567	2.49811	0.52	1	0.451613	1	0.199029	0.609756
Gh_A05G0662	-0.572935	-3.32193	0.027027	0.0208333	0.0240964	0	0.0319149	0
Gh_A05G0666	0.53885	0.308835	0.465116	0.730769	0.382353	0.608696	0.426174	0.728111
Gh_A05G0753	2.71602	1.70972	0.634146	0.851852	0.693878	0.8	0.220532	0.710843
Gh_A05G0795	6.14877	4.49554	0	0.142857	0	0	0.00384615	0.07
Gh_A05G0823	2.02829	1.84892	0.418605	0.538462	0.444444	0.666667	0.304094	0.45614
Gh_A05G0825	1.62479	0.951926	0.571429	0.777778	0.5	1	0.123762	0.163265
Gh_A05G0997	1.91127	1.3442	0.463415	0.666667	0.467742	0.526316	0.127737	0.168831
Gh_A05G1032	-0.198332	-2.97387	0.357143	1	0.2	1	0.158537	0.432432
Gh_A05G1117	2.78798	0.952577	0.888889	0.857143	0.4	0.571429	0.220183	0.371795
Gh_A05G1204	0.4683	-2.32268	1	1	0.666667	1	0.0722892	0.5625
Gh_A05G1242	1.36253	0.852323	0.823529	1	0.578947	1	0.0373832	0.578947
Gh_A05G1262	4.56848	2.40911	0.277778	0.625	0.333333	0.375	0.0903614	0.404255
Gh_A05G1289	1.51774	-0.695482	0.72973	1	0.774194	1	0.137778	0.328767
Gh_A05G1313	5.70337	4.60751	0.486486	1	0.367347	1	0.138554	0.460317
Gh_A05G1353	2.90054	2.22511	0.953704	0.975	0.931818	0.953846	0.16476	0.408228
Gh_A05G1425	-1.94528	-3.32193	0.615385	0.96875	0.42268	0.96875	0.0612245	0.227642
Gh_A05G1485	5.67991	5.1249	0.831776	1	0.797468	1	0.215686	0.619247
Gh_A05G1520	1.95699	0.948341	0.765957	1	0.59375	1	0.163142	0.783626
Gh_A05G1529	0.800582	-0.690275	0.666667	0.307692	0.454545	0.230769	0.183206	0.104478
Gh_A05G1541	2.8025	2.73626	0	0.2	0	0.227273	0	0.103175
Gh_A05G1568	3.4734	2.55557	0.603774	0.793103	0.469388	0.689655	0.100649	0.595041
Gh_A05G1573	5.77556	3.42868	0.737374	1	0.722222	1	0.148876	0.484472
Gh_A05G1575	0.709655	0.461589	0.333333	1	0.2	0.733333	0.0428571	0.596899
Gh_A05G1626	1.89975	0.54737	0.245283	0.25	0.150943	0.130435	0.0857143	0.178862
Gh_A05G1701	1.20883	-2.01032	0.466667	0.978261	0.276923	1	0.0377907	0.710692
Gh_A05G1803	4.57826	3.22981	0.614035	0.666667	0.5	0.6	0.120968	0.298701
Gh_A05G1838	3.69193	0.73894	0.578947	1	0.688889	0.9375	0.165266	0.460177
Gh_A05G1881	6.2762	4.44526	0.770492	0.862069	0.741935	0.896552	0.328652	0.370968
Gh_A05G1902	-1.91093	-3.05486	0.5	0.333333	0.166667	0.5	0.0645161	0.536585
Gh_A05G1907	0.0696296	-3.32193	0.78125	0.714286	0.35	0.285714	0.099631	0.790698
Gh_A05G1919	-0.332252	-2.07584	0.465116	1	0.387755	1	0.0545455	0.584906
Gh_A05G1932	5.66371	1.22762	0.804878	0.92	0.645833	0.722222	0.357692	0.341176
Gh_A05G1962	4.86003	3.39449	0.3	0.230769	0.4	0.3	0.121951	0.0625
Gh_A05G2022	0.660916	-3.32193	0.956522	1	0.936709	0.981481	0.234568	0.48
Gh_A05G2051	2.0108	1.53318	0.944444	0.939024	0.885246	0.9375	0.17734	0.394422
Gh_A05G2055	2.11749	0.468514	0.575758	0.842105	0.483871	0.941176	0.1	0.348837
Gh_A05G2083	3.25946	3.40176	0.654545	0.9375	0.219512	1	0.138462	0.789474
Gh_A05G2085	-1.18121	-1.37883	0.461538	0.714286	0.513514	1	0.150641	0.462963
Gh_A05G2167	0.935327	-0.310915	0.857143	1	0.6	1	0.0731707	0.701493
Gh_A05G2184	3.39926	3.21446	0.432432	0.222222	0.5	0.333333	0.170347	0.179487
Gh_A05G2192	2.86558	2.1079	0.714286	0.2	0.5	0.285714	0.0742358	0.25
Gh_A05G2203	7.80382	6.25581	0.631579	1	0.491803	0.928571	0.204142	0.411111
Gh_A05G2254	-1.42164	-2.5817	0.928571	1	0.785714	1	0.282609	0.641975
Gh_A05G2255	3.37887	0.866992	0.456522	0.785714	0.446429	0.590909	0.0889571	0.351852
Gh_A05G2328	8.29879	4.42266	0.923077	1	0.727273	1	0.311178	0.464088
Gh_A05G2337	2.39749	1.57123	0.8125	1	0.714286	0.6	0.225989	0.661972
Gh_A05G2343	2.68008	0.18809	0.6	0.857143	0.357143	0.666667	0.22467	0.425
Gh_A05G2350	2.17781	0.136614	0.5	1	0.52381	1	0.0526316	0.62963
Gh_A05G2368	2.99351	1.31847	0.975	0.97561	0.75	0.928571	0.218121	0.567797
Gh_A05G2373	2.54744	2.56477	0.688525	1	0.447761	1	0.0888031	0.5
Gh_A05G2407	5.82995	5.20083	0.846154	1	0.772727	1	0.226244	0.773438
Gh_A05G2424	4.46366	3.81635	0.863636	0.909091	0.727273	1	0.257511	0.309353
Gh_A05G2451	0.919519	0.877645	1	1	0.913043	1	0.201058	0.62
Gh_A05G2483	1.19898	-0.593061	0.912	1	0.892857	1	0.217105	0.450893
Gh_A05G2522	0.840769	0.280809	0.350877	0.5	0.246377	0.5	0.193676	0.492754
Gh_A05G2588	2.13576	-0.891339	0.791667	1	0.666667	0.666667	0.151659	0.133333
Gh_A05G2605	1.37233	0.948475	0.766234	1	0.630435	1	0.132841	0.35
Gh_A05G2647	2.25485	-0.196816	0.717949	0.851852	0.484848	1	0.140351	0.503311
Gh_A05G2689	4.91465	3.305	0.870968	0.916667	0.865385	0.923077	0.276119	0.762097
Gh_A05G2745	5.20556	3.45746	0.384615	0.5	0.4	0.545455	0.2375	0.5
Gh_A05G2749	3.9223	2.8181	0.555556	0.909091	0.432432	0.75	0.205645	0.341615
Gh_A05G2762	4.46607	3.93447	0.176471	1	0.181818	NA	0.203947	1
Gh_A05G2778	2.83524	2.38161	0.384615	1	0.490909	1	0.147982	0.529412
Gh_A05G2786	2.69082	1.90152	0.846154	0.9375	0.933333	0.805556	0.207254	0.513208
Gh_A05G2795	5.2084	4.58418	0.487805	0.571429	0.836066	0.8	0.254335	0.336634
Gh_A05G2818	-0.0743513	-0.953723	0.73913	0.931818	0.666667	0.974359	0.0845771	0.732919
Gh_A05G2874	3.35307	2.79	0.630435	1	0.615385	1	0.154605	0.447917
Gh_A05G2876	-1.713	-1.37548	0.964286	1	0.955556	1	0.171875	0.449704
Gh_A05G2890	4.21014	3.30798	0.814286	0.939394	0.782609	0.944444	0.208469	0.360544
Gh_A05G2893	-1.36287	-2.65143	0.818182	0.985294	0.907216	0.990196	0.171429	0.364217
Gh_A05G2936	3.49215	2.45779	0.916667	1	0.857143	1	0.179724	0.398734
Gh_A05G2951	7.43926	6.24126	0.555556	1	0.5	1	0.229839	0.615385
Gh_A05G3010	1.20117	0.7711	0.923077	0.97561	0.944444	0.948718	0.229665	0.44878
Gh_A05G3045	2.34676	0.734401	0.840909	1	0.933333	1	0.276978	0.467742
Gh_A05G3076	1.52653	0.805908	0.888889	1	0.975	1	0.270349	0.463855
Gh_A05G3087	3.8939	3.09987	0.532258	0.727273	0.402985	0.658537	0.117089	0.237864
Gh_A05G3113	4.1254	3.00276	0.4	1	0.157895	1	0.0078125	0.511111
Gh_A05G3167	0.759055	-1.97523	0.909091	0.9375	0.7	0.866667	0.329114	0.616667
Gh_A05G3186	4.20908	2.8714	0.965517	1	0.966667	0.956522	0.347619	0.396947
Gh_A05G3229	3.14782	2.61722	0.416667	0.510638	0.509091	0.525	0.147826	0.383721
Gh_A05G3257	9.53242	5.83453	0.764706	0.947368	0.813953	1	0.136585	0.288732
Gh_A05G3293	3.25216	1.66593	0.84	0.857143	0.791667	0.733333	0.138728	0.284091
Gh_A05G3323	3.55236	1.10907	0.25	1	0.65625	1	0.206751	0.357664
Gh_A05G3330	3.04582	2.28519	0.484848	0.666667	0.5	1	0.037037	0.393939
Gh_A05G3347	1.59463	0.481951	0.615385	0.9	0.65625	1	0.111111	0.3875
Gh_A05G3360	0.758789	0.53766	0.75	0.894737	0.566667	0.857143	0.0555556	0.301724
Gh_A05G3362	4.03349	1.86759	0.675	0.9375	0.461538	1	0.244186	0.484848
Gh_A05G3397	2.82076	0.260759	0.484848	0.64	0.375	0.363636	0.196532	0.495327
Gh_A05G3402	1.01125	0.824992	0.568182	0.735294	0.604651	0.612903	0.133333	0.462185
Gh_A05G3413	4.89873	3.7476	0.678571	0.75	0.368421	0.5	0.0944882	0.442105
Gh_A05G3415	0.634834	-1.44376	0.882353	1	0.75	0.923077	0.035503	0.461538
Gh_A05G3444	-0.247769	-1.99742	0.820513	0.9375	0.666667	1	0.239362	0.295918
Gh_A05G3451	1.06957	-0.360872	0.851852	0.967742	0.897959	1	0.121795	0.796875
Gh_A05G3494	0.771065	-3.32193	0.3	0.75	0.117647	1	0.108434	0.2
Gh_A05G3504	1.957	0.984627	0.4	0.652174	0.333333	0.564516	0.156364	0.439863
Gh_A05G3515	-0.545054	-1.07818	0.978261	1	0.95122	0.982456	0.167421	0.625
Gh_A05G3541	3.06739	2.82044	0.833333	1	0.5	1	0.210526	0.390625
Gh_A05G3543	1.79235	1.35461	0.7625	1	0.68	0.952381	0.0956522	0.338384
Gh_A05G3546	1.13389	-0.15071	0.714286	0.857143	0.375	0.454545	0.238095	0.569231
Gh_A05G3571	2.75626	2.43629	0.393939	1	0.318182	1	0.0496454	0.760563
Gh_A05G3591	0.580989	-0.290805	0.78125	1	0.777778	0.952381	0.233438	0.408397
Gh_A05G3604	3.54332	2.72149	0.666667	1	0.538462	1	0.134752	0.678261
Gh_A06G0002	3.6167	2.78693	0	0.875	0	0.899225	0	0.880567
Gh_A06G0005	2.60412	2.25841	0.142857	0.488372	0	0.444444	0	0.512077
Gh_A06G0010	4.24001	3.1504	0	0.126582	0	0.0983607	0	0.1841
Gh_A06G0112	2.55811	-1.60443	0.969697	1	0.84	1	0.173184	0.503401
Gh_A06G0115	2.76317	0.707867	0.684211	1	0.5	1	0.141243	0.0882353
Gh_A06G0122	0.919508	-2.83309	0.95	1	0.916667	1	0.183673	0.644444
Gh_A06G0138	0.0356855	-1.5001	0.785714	0.857143	0.472222	0.818182	0.0146341	0.28125
Gh_A06G0217	3.24132	2.5404	0.863636	0.5	0.65	0.307692	0.144737	0.169492
Gh_A06G0222	4.32034	1.2475	0.4	0.5	0.166667	0.25	0.204819	0.352941
Gh_A06G0230	3.58899	2.0259	0.75	1	0.791045	0.978261	0.264808	0.373786
Gh_A06G0348	0.951936	0.0191567	0.761905	0.857143	0.84375	0.782609	0.195035	0.443878
Gh_A06G0362	3.61514	1.94655	0.684211	1	0.80303	0.96875	0.176211	0.525974
Gh_A06G0370	2.32095	1.42175	0.647059	0.666667	0.52381	0.6	0.3125	0.525424
Gh_A06G0372	-1.01242	-1.13022	0.896552	1	0.84375	0.92	0.146758	0.493333
Gh_A06G0374	5.29352	5.25663	0.451613	1	0.588889	0.928571	0.0650407	0.457627
Gh_A06G0410	-0.365364	-0.420426	0.5	1	0.111111	1	0	0.552632
Gh_A06G0422	6.06264	5.48368	0.190476	0.272727	0.222222	0.4	0.213115	0.610526
Gh_A06G0437	2.93253	-1.22019	0.142857	0	0	0.333333	0.043956	0.222222
Gh_A06G0440	3.78978	3.18694	0.684211	1	0.816327	1	0.219355	0.609524
Gh_A06G0449	2.23534	1.23262	0.708333	0.777778	0.491228	0.916667	0.171141	0.388889
Gh_A06G0466	4.20517	3.78153	0.783333	1	0.859649	1	0.257962	0.556338
Gh_A06G0503	-1.59428	-1.71274	1	1	1	1	0.128205	0.333333
Gh_A06G0526	3.70148	2.7658	0.25	1	0.25	1	0.0930233	0.770833
Gh_A06G0578	3.11232	2.61094	0.807692	1	0.916667	1	0.154639	0.402062
Gh_A06G0608	4.22016	3.52596	0.6	1	0.405405	0.882353	0.162037	0.630769
Gh_A06G0611	0.505886	-0.52847	0.862745	1	0.803571	1	0.211268	0.317308
Gh_A06G0627	0.735605	0.85528	0.741379	1	0.647059	1	0.217765	0.495413
Gh_A06G0655	3.45731	2.73199	0.55	0.666667	0.2	0.666667	0.0714286	0.476923
Gh_A06G0660	3.35919	2.72043	0.615385	0.878788	0.454545	0.9	0.0978261	0.554795
Gh_A06G0687	6.45285	3.74774	0.972973	1	0.806452	1	0.366795	0.558333
Gh_A06G0760	2.21741	2.07156	0.606557	0.925	0.425	0.793103	0.0846906	0.333333
Gh_A06G0784	0.668742	-3.32193	0.925926	1	0.95082	1	0.178478	0.473333
Gh_A06G0823	0.531922	0.288433	0.136364	1	0.176471	0.666667	0.0416667	0.155172
Gh_A06G0917	6.21199	4.33711	0.363636	0.571429	0.210526	0.4	0.196078	0.606061
Gh_A06G1009	2.8363	2.39238	0.953488	0.909091	0.906977	0.857143	0.0808511	0.505882
Gh_A06G1036	4.0075	3.40313	0.926471	0.954545	0.890909	0.95082	0.2	0.602888
Gh_A06G1044	1.24033	-0.00547438	0.791667	1	0.863636	0.9	0.269113	0.426357
Gh_A06G1073	2.7921	2.04396	0.829787	0.833333	0.59375	0.714286	0.367424	0.69697
Gh_A06G1378	5.11079	2.72539	0.88	1	0.810127	1	0.256604	0.57754
Gh_A06G1478	3.3596	2.89228	0.166667	1	0.0833333	1	0.0618557	1
Gh_A06G1609	-0.916624	-1.8733	0.234043	0.421053	0.0465116	0.111111	0.06639	0.038961
Gh_A06G1688	1.84613	0.236307	0.777778	0.95	0.345455	0.6875	0.0304569	0.428571
Gh_A06G1698	3.02338	1.66841	1	1	0.7	1	0.137255	0.676768
Gh_A06G1717	4.79963	3.93423	0.489796	1	0.536585	1	0.177994	0.53125
Gh_A06G1795	2.3935	1.73155	0.740741	1	0.792453	1	0.110132	0.25
Gh_A07G0058	5.5961	1.62147	0.969231	0.978723	1	1	0.338346	0.508197
Gh_A07G0085	2.56521	-0.832559	0.78125	0.76	0.578947	0.545455	0.230769	0.419162
Gh_A07G0173	1.47211	0.395892	0.793103	1	0.6875	1	0.128931	0.440367
Gh_A07G0174	5.34061	4.0288	0.173913	1	0.176471	0.5	0.0857143	0.584906
Gh_A07G0230	2.09083	0.926405	0.564103	1	0.684211	0.952381	0.0867347	0.37037
Gh_A07G0253	0.218638	-0.589415	0.409091	1	0.315789	0.8	0.245509	0.338235
Gh_A07G0315	3.06072	2.58115	0.8	1	0.777778	1	0.192488	0.345133
Gh_A07G0323	4.57997	3.98662	0.714286	1	0.458333	1	0.0555556	0.4375
Gh_A07G0447	2.40102	1.76709	0.288462	0.785714	0.166667	0.888889	0.0389105	0.123288
Gh_A07G0456	3.27893	2.7521	0.763158	0.909091	0.788462	0.933333	0.152381	0.316514
Gh_A07G0473	0.327337	0.420244	0.612903	0.545455	0.533333	0.666667	0.111628	0.42
Gh_A07G0499	0.994817	0.97799	0.980392	1	0.885714	0.8	0.124601	0.409938
Gh_A07G0500	3.95192	3.35818	0.4375	1	0.757576	1	0.16129	0.512821
Gh_A07G0525	1.67231	-2.15882	0.964286	0.941176	0.852941	0.875	0.22439	0.28
Gh_A07G0527	1.53782	-1.54077	0.952381	1	0.941176	1	0.239583	0.555556
Gh_A07G0581	5.73044	4.41993	0.0625	0.142857	0	0	0.0147783	0
Gh_A07G0585	2.13238	0.124663	0.571429	0.964286	0.470588	1	0.0497738	0.223776
Gh_A07G0655	3.11864	0.383659	0.740741	0.75	0.705882	0.941176	0.188889	0.606299
Gh_A07G0708	2.08829	1.63916	0.90625	1	0.652174	0.9	0.0538117	0.357798
Gh_A07G0772	2.41915	1.68857	0.548387	1	0.1875	1	0.107595	0.756098
Gh_A07G0794	5.01352	4.65241	0.923077	1	0.892857	1	0.151163	0.283784
Gh_A07G0854	0.304624	-0.15235	0.434783	1	0.34375	1	0.0463576	0.769231
Gh_A07G0870	0.394266	-2.61271	0.935484	1	0.875	1	0.196286	0.360277
Gh_A07G0881	5.9539	5.8901	0.785714	1	1	1	0.113636	0.545455
Gh_A07G0941	4.25829	3.69561	0.631579	1	0.784314	1	0.121387	0.266667
Gh_A07G0945	1.31907	0.373323	0.473684	1	0.333333	1	0.0727273	0.545455
Gh_A07G0973	1.90504	1.60646	0.45098	0.65	0.576923	0.666667	0.0729167	0.366667
Gh_A07G1007	-0.527727	-2.05192	0.25	0.5	0.142857	0	0	0.0588235
Gh_A07G1088	3.96379	1.12051	0.689655	1	0.5	1	0.144654	0.288462
Gh_A07G1131	1.4862	1.17082	0.363636	0.5	0.5	0.4	0.121212	0.125
Gh_A07G1139	0.535242	0.341585	0.08	0.0833333	0.0701754	0.0555556	0.0290909	0.169014
Gh_A07G1261	1.25814	1.26659	0.432432	0.625	0.333333	0.6	0.133891	0.581818
Gh_A07G1272	0.422645	-3.32193	0.840909	1	0.780488	1	0.0590909	0.326733
Gh_A07G1275	4.39219	3.38392	0.846154	0.961538	0.769231	0.863636	0.109244	0.402174
Gh_A07G1299	2.30107	1.77553	0.923077	0.911765	0.825397	0.893617	0.152941	0.370968
Gh_A07G1301	1.85646	1.64383	0.8	1	0.689655	1	0.183673	0.586538
Gh_A07G1311	2.54353	0.611819	0.666667	1	0.444444	1	0.07	0.881356
Gh_A07G1325	-1.81656	-0.371614	0.52381	1	0.0985915	0.8	0.0501931	0.4375
Gh_A07G1377	3.49639	2.42209	0.6	1	0.881356	1	0.195373	0.286885
Gh_A07G1415	1.82693	1.04615	0.642857	0.846154	0.625	0.9	0.139159	0.411348
Gh_A07G1423	-0.425812	-1.06492	0.830986	0.965517	0.697674	1	0.210682	0.543307
Gh_A07G1467	3.60601	3.41384	0.97619	1	0.915254	1	0.25	0.548611
Gh_A07G1478	-2.06043	-0.84083	0.846154	1	0.833333	1	0.138095	0.506757
Gh_A07G1481	3.42163	-0.257138	0.54386	0.690476	0.473684	0.644444	0.120996	0.227907
Gh_A07G1485	3.04848	2.35479	0.625	1	0.428571	1	0.141892	0.840764
Gh_A07G1506	-1.49347	-1.53524	0.965517	1	0.897959	0.833333	0.0654762	0.15873
Gh_A07G1509	3.36272	3.14091	0.733333	0.96875	0.818182	0.888889	0.0630252	0.25974
Gh_A07G1543	1.48996	0.789901	0.938776	1	0.916667	1	0.212329	0.77451
Gh_A07G1553	6.00445	3.94331	0.566667	0.761905	0.660377	0.77551	0.14726	0.280405
Gh_A07G1588	1.42949	0.612012	0.666667	1	0.590909	0.9	0.259843	0.669903
Gh_A07G1589	0.107053	-0.583434	0.865385	1	0.941176	1	0.228346	0.516556
Gh_A07G1604	5.52182	3.93187	0.25	0.8	0.272727	0.25	0.104839	0.544118
Gh_A07G1606	1.99637	1.64859	0.931034	0.75	0.9375	0.875	0.147436	0.469388
Gh_A07G1632	1.71997	0.967152	0.851064	1	0.895833	1	0.191847	0.327869
Gh_A07G1656	3.72353	3.40121	0.645161	0.769231	0.333333	0.692308	0.134969	0.354839
Gh_A07G1660	4.86807	4.68206	0.947368	1	0.9	1	0.135593	0.411765
Gh_A07G1709	1.14271	0.402127	0.705882	0.777778	0.516129	0.714286	0.0729167	0.291667
Gh_A07G1713	3.07995	-2.02049	0.310345	0.857143	0.571429	0.875	0.138158	0
Gh_A07G1720	3.9409	2.82639	0.615385	0.666667	0.352941	0.555556	0.371134	0.61
Gh_A07G1725	2.40907	-0.129267	0.534884	1	0.48	1	0.330709	0.534884
Gh_A07G1785	2.62677	0.0175425	0.75	0.769231	0.744186	0.909091	0.254286	0.334906
Gh_A07G1850	4.55804	2.8227	0.866667	1	0.8	1	0.0338983	0.722222
Gh_A07G1866	2.48678	2.5931	0.48	1	0.348837	1	0.129032	0.444444
Gh_A07G2043	0.80131	-0.0210593	0.782609	1	0.733333	1	0.101695	0.707317
Gh_A07G2047	4.0844	3.90108	0.969231	0.956522	0.95	0.965517	0.175055	0.299435
Gh_A07G2056	5.2656	3.47488	0.816327	0.947368	0.809524	1	0.4375	0.834951
Gh_A08G0005	1.46874	-0.153176	0.35	0.421053	0.04	0.333333	0.025	0.373444
Gh_A08G0060	2.8244	1.88292	0.5	1	0.272727	0.875	0.08	0.551282
Gh_A08G0125	0.0301394	-1.73491	0.428571	0.909091	0.133333	0.421053	0.151163	0.656489
Gh_A08G0244	6.0268	5.11098	0.366667	0.848485	0.47619	0.814815	0.0674157	0.476562
Gh_A08G0308	3.74205	3.23776	0.7	1	0.111111	1	0.0307692	0.703125
Gh_A08G0425	3.66412	2.75125	0.875	1	0.777778	1	0.173913	0.87234
Gh_A08G0483	3.15094	2.84197	0.945946	1	0.926316	1	0.196911	0.532819
Gh_A08G0484	3.6887	3.7091	0.942857	0.782609	1	0.5	0.149533	0.541667
Gh_A08G0492	1.2122	0.883766	0.793103	0.9375	0.875	0.969697	0.160305	0.441489
Gh_A08G0497	0.49325	-0.461949	0.702128	1	0.441176	1	0.0915033	0.479167
Gh_A08G0507	1.88438	-0.107981	0.5	0.727273	0.5	0.75	0.037037	0.384615
Gh_A08G0527	2.4536	0.841768	0.764706	0.941176	0.421053	0.833333	0.171642	0.472222
Gh_A08G0546	2.19582	1.57271	0.781818	0.794872	0.735294	0.846154	0.104348	0.431818
Gh_A08G0595	4.48705	2.9406	0.823529	0.878788	0.880952	0.961538	0.185714	0.408257
Gh_A08G0612	3.2598	2.13031	0.878049	1	0.830508	0.956522	0.186131	0.30303
Gh_A08G0617	2.08463	0.945944	0.764706	1	0.722222	1	0.152941	0.439655
Gh_A08G0713	1.08576	0.693316	0.94	1	0.915254	1	0.182243	0.461078
Gh_A08G0740	1.25153	1.29839	0.809524	1	0.4	NA	0.224638	0.487179
Gh_A08G0800	4.30267	3.25393	0.85	0.842105	0.806452	0.8	0.111111	0.300813
Gh_A08G0839	1.44227	-3.32193	0.85	1	0.848485	0.964286	0.0431373	0.234513
Gh_A08G0898	2.04572	1.49018	0.709677	0.653846	0.666667	0.8	0.178862	0.270588
Gh_A08G0931	3.96762	3.77299	0.9	1	0.615385	1	0.035533	0.166667
Gh_A08G0945	5.1871	5.28535	0.791045	0.963636	0.521739	0.878049	0.0740741	0.274194
Gh_A08G1052	2.13337	0.242367	1	1	1	1	0.224044	0.573529
Gh_A08G1117	4.09746	3.24578	0.96	0.973684	0.977778	0.903226	0.209756	0.514793
Gh_A08G1136	0.168284	-3.32193	0.32	0.222222	0.172414	0	0.175758	0.285714
Gh_A08G1186	3.26543	3.04157	0.89899	1	0.764706	1	0.345588	0.542005
Gh_A08G1260	2.04002	0.975409	0.647059	0.969697	0.482759	1	0.116883	0.258503
Gh_A08G1276	6.88718	3.64443	0.147059	0.625	0.25	0.647059	0.134868	0.41958
Gh_A08G1347	7.98276	7.2282	0.870968	0.954545	0.769231	0.95	0.190184	0.676923
Gh_A08G1365	0.781751	-2.16195	0.837209	1	0.75	1	0.282787	0.465517
Gh_A08G1388	0.0943833	-0.134313	0.877551	0.987805	0.910714	0.981818	0.162791	0.396783
Gh_A08G1409	4.39328	3.48622	0.736842	0.95	0.8	0.833333	0.197581	0.335714
Gh_A08G1420	3.61435	1.90731	0.944444	1	0.882353	1	0.135922	0.436893
Gh_A08G1423	3.73058	3.82084	0.83871	1	0.7	1	0.386935	0.55102
Gh_A08G1484	3.28208	1.97944	0.657143	1	0.5625	1	0.128205	0.761905
Gh_A08G1511	-0.507533	-1.63163	0.75	1	0.849057	1	0.240437	0.341615
Gh_A08G1562	5.59925	3.90126	0.851064	1	0.85	0.970588	0.227811	0.408451
Gh_A08G1565	-0.93377	-2.51315	0.571429	0.615385	0.428571	0.5	0	0.411765
Gh_A08G1576	3.34896	2.7316	0.866667	1	0.666667	1	0.164557	0.352941
Gh_A08G1607	1.15448	-3.32193	0.48	1	0.04	1	0.139423	0.666667
Gh_A08G1608	-0.461282	-0.699614	0.431034	0.764706	0.514706	0.829268	0.0814332	0.111675
Gh_A08G1637	1.66743	1.61866	0.927536	0.954545	0.915254	0.921053	0.224832	0.36478
Gh_A08G1658	3.61634	2.53707	0.933333	1	0.714286	0.888889	0.227273	0.394231
Gh_A08G1691	1.58034	-2.00281	1	1	0.833333	1	0.15	0.445783
Gh_A08G1702	3.27653	3.3865	0.421053	0	0.448276	0.375	0.238994	0.027027
Gh_A08G1704	2.30961	1.61969	0.45	0.685714	0.529412	0.6	0.00961538	0.319444
Gh_A08G1738	4.95962	3.57473	0.5	1	0.291667	1	0.182432	0.842697
Gh_A08G1757	4.02405	3.77811	0.45	0	0.388889	0	0.108434	0.0465116
Gh_A08G1775	4.046	3.22943	0	NA	0.583333	1	0.285714	0.293103
Gh_A08G1833	-0.261514	-0.179098	0.875	1	0.714286	0.923077	0.0825688	0.631579
Gh_A08G1914	3.63512	-0.638498	0.5	1	0.25	1	0.183673	0.943396
Gh_A08G1917	3.52077	3.37091	0.722222	0.666667	0.533333	0.5	0.150602	0.443396
Gh_A08G2004	1.06876	0.0203656	0.5	0.642857	0.551724	0.8	0.0869565	0.260274
Gh_A08G2052	3.92769	3.75771	0.958904	1	0.90625	1	0.291139	0.611446
Gh_A08G2235	4.1917	1.25284	0.347826	0.461538	0.2	0.181818	0.117117	0.280374
Gh_A09G0002	1.84283	1.12537	0.263158	0.631579	0	0.655738	0	0.642147
Gh_A09G0028	5.19846	3.95038	0.83871	1	0.844828	1	0.203125	0.445026
Gh_A09G0111	1.44416	1.67679	0.5	0.705882	0.733333	0.8	0.123288	0.604396
Gh_A09G0199	0.243937	-1.95663	0.636364	1	0.727273	1	0.0681818	0.0784314
Gh_A09G0216	3.70932	2.91505	0.828571	1	0.870968	1	0.251852	0.434211
Gh_A09G0255	3.28805	2.22503	0.722222	0.928571	0.740741	0.971429	0.190141	0.584838
Gh_A09G0260	3.1597	2.27813	0.744186	0.970588	0.440678	0.875	0.163462	0.612676
Gh_A09G0334	6.26701	3.13182	0.407407	1	0.703704	1	0.15035	0.134615
Gh_A09G0351	3.77899	2.48069	0.880952	1	0.857143	1	0.170347	0.365449
Gh_A09G0365	1.04288	0.372635	0.0857143	0	0.166667	0.4	0.0545455	0.157143
Gh_A09G0455	-0.599998	-2.01795	0.928571	1	0.875	1	0.101124	0.484848
Gh_A09G0598	1.06586	0.38627	0.714286	1	0.833333	0.962963	0.144231	0.391667
Gh_A09G0644	1.53161	0.238907	0.688525	1	0.318182	1	0.177489	0.987952
Gh_A09G0673	2.18446	-1.08	0.85	NA	0.7	1	0.0858896	0.666667
Gh_A09G0717	3.54901	2.10446	0.538462	1	0.461538	1	0.246637	0.653061
Gh_A09G0774	1.62647	1.64518	0.837838	1	0.642857	1	0.209424	0.6
Gh_A09G0777	3.74264	2.8398	0.655172	1	0.809524	1	0.153846	0.426829
Gh_A09G0785	6.02957	3.85247	0.818182	1	0.565217	1	0.238095	0.625
Gh_A09G0808	1.9536	1.37483	0.837209	1	0.901235	1	0.231982	0.522523
Gh_A09G0904	3.04961	1.4018	0.857143	0.977273	0.586207	0.941176	0.281437	0.568966
Gh_A09G0986	4.14651	3.31566	0.454545	0.571429	0.388889	0.428571	0.0826446	0.148649
Gh_A09G1005	3.70641	3.43939	0.878788	1	0.638298	0.904762	0.0888889	0.463687
Gh_A09G1040	0.239081	-1.43373	0.608696	0.5	0.375	0	0.0961538	0.118644
Gh_A09G1092	2.9717	2.66098	0.804878	0.925	0.771429	0.941176	0.287982	0.506608
Gh_A09G1106	1.43509	-0.276003	0.44186	0.916667	0.242424	0.875	0.0327869	0.484211
Gh_A09G1157	1.00862	0.822402	1	1	1	1	0.224684	0.564286
Gh_A09G1233	2.27271	1.73942	0.45	1	0.416667	1	0.045614	0.473684
Gh_A09G1319	2.56001	1.92436	0.535714	1	0.53125	1	0.0909091	0.5
Gh_A09G1548	3.37869	3.08314	0.630435	0.727273	0.44186	0.730769	0.115079	0.362903
Gh_A09G1567	0.791165	-0.212639	0.0454545	0.285714	0	0.4	0	0.0797546
Gh_A09G1646	3.14231	1.44129	0.24	1	0.166667	0.75	0.0347222	0.306122
Gh_A09G2126	1.8846	0.437691	0.692308	0.761905	0.166667	0.714286	0.0708661	0.346667
Gh_A10G0002	3.08888	2.026	0.5	0.5	0.35	0.153846	0.146154	0.237668
Gh_A10G0004	4.13507	2.83504	0.653846	0.875	0.541667	0.4	0.00537634	0.290698
Gh_A10G0188	6.04494	5.22672	0.3125	0.875	0.0434783	0.5	0.136842	0.54
Gh_A10G0239	3.12552	2.41194	0.8	0.714286	0.714286	0.666667	0.172297	0.351648
Gh_A10G0307	2.91717	2.13518	0.555556	1	0.407407	0.923077	0.113445	0.594771
Gh_A10G0358	4.94391	4.64547	0.142857	0.333333	0	0.25	0.156716	0.470588
Gh_A10G0443	5.19895	1.85237	0.722222	0.875	0.677419	0.930233	0.059633	0.41875
Gh_A10G0491	2.58379	1.88744	0.321429	0.8	0.37931	0.875	0.207792	0.348485
Gh_A10G0500	2.9058	1.21699	0.6	1	0.419355	1	0.188552	0.578652
Gh_A10G0537	2.70561	1.01581	0.8	1	0.736842	0.928571	0.360465	0.623457
Gh_A10G0562	6.21109	3.0543	0.484848	0.588235	0.375	0.611111	0.132296	0.474227
Gh_A10G0566	-0.819139	-2.76797	0.974359	1	1	1	0.190871	0.376068
Gh_A10G0635	5.04608	4.0509	0.190476	0.416667	0.2	0.454545	0.167832	0.479452
Gh_A10G0763	2.77766	0.791699	0.666667	0.695652	0.4	0.7	0.224719	0.627451
Gh_A10G0799	0.223686	-0.574687	0.77551	1	0.740741	1	0.0877193	0.205882
Gh_A10G0909	3.41896	2.48891	0.85	0.833333	0.714286	0.5	0.214286	0.238095
Gh_A10G0919	-0.514044	-0.942053	1	0.9	0.972973	0.84	0.116402	0.639456
Gh_A10G0947	3.93141	3.30827	0.961538	0.923077	0.8	1	0.20229	0.436364
Gh_A10G0993	3.48623	3.22019	0.731343	1	0.704545	1	0.270463	0.558824
Gh_A10G1001	3.83723	3.26014	0.763636	1	0.657895	1	0.321337	0.465587
Gh_A10G1021	1.46018	1.19948	0.866667	0.90625	0.868852	0.921053	0.248521	0.402174
Gh_A10G1027	0.389824	0.0487984	0.893617	0.969697	0.85	0.888889	0.0642202	0.261905
Gh_A10G1039	1.00886	-0.330028	0.580645	1	0.346154	1	0.126087	0.545455
Gh_A10G1045	0.363654	-0.321999	0.975	1	0.933333	0.96875	0.218069	0.378378
Gh_A10G1161	2.3097	2.6351	0.916667	0.947368	0.974359	1	0.243902	0.259542
Gh_A10G1180	2.98891	2.89056	0.833333	0.954545	0.810811	0.923077	0.219409	0.579439
Gh_A10G1201	2.93266	1.98344	0.894737	1	0.966667	1	0.169713	0.183486
Gh_A10G1212	0.135167	-0.523002	0.904762	1	0.8	1	0.128049	0.528455
Gh_A10G1221	1.0306	-1.1716	1	1	0.791667	0.909091	0.125	0.263514
Gh_A10G1222	1.62679	1.03199	0.607143	1	0.789474	1	0.0973154	0.583333
Gh_A10G1241	3.05138	2.03433	0.909091	1	0.876543	1	0.26087	0.517766
Gh_A10G1297	3.46382	3.11106	0.790323	0.956522	0.730769	1	0.0900901	0.304348
Gh_A10G1449	2.85863	2.58707	0	0	0.0833333	0	0.114035	0.481481
Gh_A10G1523	4.40834	3.84375	0.963636	1	0.951613	1	0.286667	0.367742
Gh_A10G1526	6.6579	6.05359	0.487179	0.733333	0.444444	0.666667	0.0909091	0.204545
Gh_A10G1531	1.37886	0.981178	0.74359	0.9	0.818182	0.896552	0.258687	0.371795
Gh_A10G1586	0.778334	0.696775	0.472222	1	0.487179	1	0.178723	0.5
Gh_A10G1598	0.265049	-2.28403	0.892857	1	0.866667	0.965517	0.24	0.222222
Gh_A10G1599	3.14965	1.92731	0.974359	1	0.878788	1	0.167939	0.394737
Gh_A10G1663	2.45233	1.3671	0.357143	0.636364	0.166667	0.4	0.115556	0.35
Gh_A10G1785	2.19984	1.11618	0.952381	1	0.8125	1	0.222222	0.382716
Gh_A10G1878	2.63747	2.27365	0.787879	1	0.5625	1	0.0581395	0.46281
Gh_A10G2030	0.510432	-0.228647	0.912088	1	0.724138	1	0.0810811	0.26506
Gh_A10G2090	3.50223	-0.0286475	0.761905	0.924528	0.711864	0.808511	0.127946	0.595041
Gh_A10G2117	1.98329	2.02417	0.795455	1	0.567568	0.8	0.194332	0.4625
Gh_A10G2147	3.808	3.42927	0.893617	1	0.815789	1	0.198413	0.40678
Gh_A11G0002	0.537178	-0.528285	0.266667	0.333333	0.0555556	0.409091	0.0123457	0.387097
Gh_A11G0042	0.128225	-1.38372	1	0.923077	0.903226	0.977778	0.284672	0.313305
Gh_A11G0068	-1.9794	-3.32193	0.75	1	0.777778	1	0.0851064	0.550898
Gh_A11G0089	3.89506	2.19076	0.784615	1	0.692308	1	0.305556	0.627451
Gh_A11G0126	5.25906	4.07495	0.111111	1	0.130435	0	0.17734	0
Gh_A11G0338	3.20567	1.57593	0.954545	1	0.904762	1	0.173077	0.565217
Gh_A11G0544	2.69124	1.45161	0.813953	1	0.727273	1	0.0944444	0.245614
Gh_A11G0564	4.50428	3.97042	0.666667	0.666667	0.5	0.5	0.0268456	0.508621
Gh_A11G0633	1.60112	-0.753552	0.625	0.285714	0.142857	0.125	0.119565	0.136364
Gh_A11G0699	0.668848	-0.401259	0.075	0.176471	0.0425532	0.111111	0.124352	0.374233
Gh_A11G0751	4.02885	1.82879	0.780488	0.916667	0.571429	0.7	0.353333	0.491667
Gh_A11G0768	3.52287	1.82563	1	1	0.8	1	0.168421	0.8
Gh_A11G0793	1.10332	-1.61362	0.483871	0.818182	0.4	0.5	0.0789474	0.539683
Gh_A11G0836	3.64846	1.27448	0.947368	0.965517	0.837838	0.931034	0.179245	0.459016
Gh_A11G0870	5.26257	3.44577	0.923077	1	0.5	1	0.0692308	0.240506
Gh_A11G0901	1.46145	-2.05827	0.740741	1	0.755556	1	0.108025	0.403756
Gh_A11G0920	1.42397	1.61428	0.696429	0.551724	0.478261	0.363636	0.0995261	0.582609
Gh_A11G1035	0.892385	-0.3691	0.938272	1	0.786885	1	0.244361	0.468571
Gh_A11G1103	1.85931	1.53485	0.692308	0.857143	0.694444	0.8	0.188172	0.633028
Gh_A11G1251	5.92004	4.54473	0.733333	1	0.551724	1	0.183453	0.508772
Gh_A11G1310	0.277267	0.275281	0.72973	0.88	0.5	0.7	0.0466321	0.41791
Gh_A11G1314	3.00007	3.67725	0.27027	0.885714	0.138889	0.875	0.0328947	0.640288
Gh_A11G1344	5.8639	4.80569	0.78125	1	0.736842	1	0.275676	0.809524
Gh_A11G1406	1.2574	0.681861	0.768116	0.888889	0.521739	0.727273	0.0603774	0.285714
Gh_A11G1416	-1.70164	-3.32193	0.708333	1	0.533333	1	0.0275229	0.471698
Gh_A11G1532	1.1505	-0.51228	0.59375	0.5625	0.538462	0.538462	0.257919	0.604651
Gh_A11G1757	3.73205	1.45275	0.794872	1	0.75	1	0.252427	0.289157
Gh_A11G1810	0.393505	0.100242	0.568182	0.8	0.642857	0.9375	0.0989011	0.411765
Gh_A11G1832	4.45662	2.29327	0.661017	0.9	0.691176	1	0.116822	0.472
Gh_A11G1892	3.03694	1.62152	0.858974	1	0.732143	0.976744	0.133758	0.445378
Gh_A11G1917	-0.717917	-2.53057	0.970588	1	0.871795	1	0.561905	0.679012
Gh_A11G2009	-0.115753	-1.5222	0.945205	1	1	0.955556	0.165354	0.488959
Gh_A11G2011	3.69921	3.72221	0.421053	0.714286	0	0.333333	0.0181818	0.22807
Gh_A11G2024	0.641621	-0.354878	0.526316	0.851852	0.516129	0.869565	0.178161	0.263566
Gh_A11G2100	2.94174	1.73916	0.98913	1	0.901961	1	0.296552	0.360465
Gh_A11G2164	1.65752	1.39473	0.809524	1	0.322581	1	0.119658	0.7
Gh_A11G2168	3.82305	2.05982	0.677419	0.722222	0.72973	0.65	0.238606	0.315476
Gh_A11G2212	0.400415	0.244319	0.861111	0.714286	0.814815	0.891892	0.14876	0.470899
Gh_A11G2259	3.26791	2.13516	0.916667	0.966667	0.75	1	0.0697674	0.363636
Gh_A11G2339	4.0553	2.89514	0.511628	1	0.7	1	0.247826	0.77551
Gh_A11G2364	6.16615	6.03546	0.5	NA	0.571429	0.928571	0.0901639	0.875
Gh_A11G2375	-1.29633	-2.40097	0.903226	1	0.938776	0.986111	0.239024	0.442424
Gh_A11G2439	6.17788	5.99562	0.471429	0.717949	0.742857	0.913043	0.187097	0.452381
Gh_A11G2660	1.53045	0.910366	0.883721	0.970588	0.8125	0.933333	0.146853	0.547739
Gh_A11G2695	0.223933	-1.49639	0.818182	0.714286	0.666667	1	0.015625	0.416667
Gh_A11G2728	3.53799	2.91217	0.896552	1	0.941176	1	0.230435	0.512195
Gh_A11G2763	2.71734	0.571804	0.978723	1	0.897959	0.974359	0.147368	0.391791
Gh_A11G2772	1.04244	0.247402	0.433333	0.794118	0.121951	0.636364	0.211207	0.385714
Gh_A11G2778	1.1967	-2.19595	0.775	1	0.647059	0.916667	0.100629	0.425641
Gh_A11G2788	-1.55892	-3.32193	0.824561	0.944444	0.830508	0.962264	0.152542	0.392405
Gh_A11G2838	2.61424	1.22555	0.735294	1	0.541667	1	0.373626	0.58427
Gh_A11G2841	-0.739043	-1.11582	0.633333	0.862069	0.735294	0.709677	0.10929	0.306748
Gh_A11G2877	4.82904	3.62456	0.775	0.941176	0.887097	1	0.182081	0.295455
Gh_A12G0005	1.87463	1.17417	0.820513	0.902439	0.65	0.918367	0.176849	0.5
Gh_A12G0060	1.82873	0.501499	1	0.6	0.842105	0.333333	0.176	0.325581
Gh_A12G0071	2.22488	2.06439	0.692308	1	0.666667	1	0.137441	0.661972
Gh_A12G0101	0.784453	0.438733	0.32	0.588235	0.142857	0.428571	0.12766	0.369231
Gh_A12G0130	2.35777	0.601252	0.583333	0.5	0	0	0.0377358	0.424242
Gh_A12G0145	1.0072	-0.141448	0.888889	1	0.871795	0.923077	0.256757	0.4
Gh_A12G0193	6.30821	4.06825	0.761905	0.857143	0.428571	0.538462	0.247664	0.733333
Gh_A12G0237	7.02411	3.76787	0.769231	1	0.775	1	0.201893	0.423077
Gh_A12G0304	2.92694	2.06329	0.583333	0.75	0.666667	0.666667	0.207254	0.0943396
Gh_A12G0418	1.55061	0.820353	0.965517	1	1	1	0.161458	0.307054
Gh_A12G0444	4.52239	3.24601	0.612903	0.75	0.714286	0.785714	0.349845	0.447273
Gh_A12G0450	1.96708	1.56291	0.333333	0.363636	0.130435	0.333333	0.0114943	0.129412
Gh_A12G0473	2.98192	2.56506	0.666667	1	0.434783	1	0.108696	0.278689
Gh_A12G0485	2.36124	1.63047	0.78	1	0.666667	1	0.145299	0.447154
Gh_A12G0494	4.50705	3.96416	0.8	1	0.578947	1	0.344595	0.64557
Gh_A12G0533	2.97716	1.40636	0.851485	1	0.673913	1	0.17734	0.446721
Gh_A12G0599	4.95585	4.29882	0.25	0.625	0.235294	0.5	0.0520833	0.366667
Gh_A12G0600	2.5084	1.95579	0.954023	1	0.935484	1	0.122047	0.251701
Gh_A12G0610	4.45032	3.44901	0.88	1	0.72973	1	0.120401	0.297521
Gh_A12G0665	3.23107	2.38064	0.964286	1	0.977778	1	0.209068	0.461326
Gh_A12G0769	2.73247	2.11763	0.882353	0.857143	0.857143	1	0.447619	0.481928
Gh_A12G0783	0.539863	-2.29605	0.818182	0.8	0.866667	1	0.103448	0.419643
Gh_A12G0823	2.12968	2.00863	0.614035	1	0.636364	0.975	0.185535	0.502242
Gh_A12G0990	-0.334932	-2.05957	0.8	1	0.652174	1	0.0524345	0.785714
Gh_A12G1105	3.29429	2.4329	0.428571	0.647059	0.2	0.533333	0.0346821	0.345133
Gh_A12G1109	4.18356	-0.359441	0.5	1	0.25	NA	0.0222222	0.625
Gh_A12G1128	2.60147	1.79102	0.105263	0.357143	0.0689655	0	0.0181818	0.574074
Gh_A12G1129	2.62057	1.39583	0.722222	0.913043	1	1	0.0384615	0.75
Gh_A12G1159	-0.460258	-1.51399	0.461538	0.823529	0.428571	0.888889	0.0819672	0.244186
Gh_A12G1189	1.02022	0.368667	0.870588	1	0.888889	1	0.1225	0.420779
Gh_A12G1235	0.353592	-2.79546	0.9375	0.866667	0.941176	0.814815	0.170455	0.472868
Gh_A12G1274	3.46415	1.20613	0.470588	0.928571	0.589744	0.73913	0.147059	0.433333
Gh_A12G1288	5.59954	4.01309	0.590909	0.6	0.647059	0.75	0.175	0.545455
Gh_A12G1323	2.93939	2.70356	0.454545	0.857143	0.45	0.9375	0.0769231	0.445652
Gh_A12G1325	2.9228	0.938597	0.782609	1	0.818182	1	0.412698	0.25
Gh_A12G1371	4.16842	2.12659	0.418605	0.923077	0.48	0.9375	0.0177515	0.293103
Gh_A12G1378	4.14491	2.82639	0.588235	1	0.571429	1	0.296774	0.781955
Gh_A12G1426	2.01505	0.830438	0.847826	1	0.794118	1	0.14841	0.25498
Gh_A12G1530	3.1169	1.97425	0.6	0.857143	0.692308	0.625	0.12963	0.588235
Gh_A12G1546	0.986272	0.589384	0.692308	0.918919	0.8	1	0.13587	0.474359
Gh_A12G1548	2.90165	2.27394	0.65625	1	0.538462	1	0.120968	0.574468
Gh_A12G1566	-0.229226	-3.32193	0.0666667	0.6	0	0	0.0817121	0.512821
Gh_A12G1604	2.29985	1.36279	0.457627	0.933333	0.372093	0.777778	0.0621469	0.709091
Gh_A12G1625	2.64015	2.33807	0.307692	0.333333	0.578947	0.68	0.207792	0.45122
Gh_A12G1670	3.61659	1.60877	0.4	0.533333	0.833333	0.87931	0.28882	0.435146
Gh_A12G1682	-0.313723	-2.41264	0.705882	0.714286	0.55	0.5	0.0949721	0.32
Gh_A12G1687	3.62062	3.34652	0.961538	0.875	0.566038	0.56	0.0580913	0.258373
Gh_A12G1738	-0.0228839	-0.264873	0.72973	0.981818	0.660714	1	0.121588	0.44206
Gh_A12G1739	-0.254011	-0.987095	0.386364	0.588235	0.38	0.692308	0.0833333	0.419355
Gh_A12G1793	2.10662	-0.95237	0.3125	0.875	0.254902	0.677419	0.0789474	0.496183
Gh_A12G1795	-0.480263	-0.789232	0.740741	1	0.730769	1	0.156522	0.603053
Gh_A12G1892	0.937188	0.823092	0.6	1	0.413793	1	0.0619469	0.378788
Gh_A12G1995	2.7724	-3.32193	0.6875	1	0.866667	0.947368	0.102362	0.544715
Gh_A12G2134	6.92993	3.52725	0.583333	0.75	0.333333	0.666667	0.253846	0.269231
Gh_A12G2190	5.98385	4.15996	0.375	1	0.166667	1	0.260606	0.62963
Gh_A12G2228	-0.868664	-1.04637	0.647059	0.809524	0.48	0.833333	0.318681	0.383562
Gh_A12G2253	2.543	0.153712	0.333333	0.285714	0	0	0.0129032	0.22
Gh_A12G2267	2.45377	0.797924	0.148936	0.4	0.0857143	0.333333	0.226891	0.530612
Gh_A12G2360	3.88328	2.76957	0.375	0.333333	0.230769	0.666667	0.115789	0.532258
Gh_A12G2365	4.0423	3.45198	0.785714	0.956522	0.489796	0.806452	0.0598291	0.374408
Gh_A12G2420	-0.216403	-2.09349	0.5	0.5	0.307692	0.333333	0.210526	0.403226
Gh_A13G0002	3.06517	2.79763	0.102564	0.350877	0	0.47541	0	0.418539
Gh_A13G0032	5.07663	3.06703	0.62963	1	0.428571	1	0.181818	0.690909
Gh_A13G0033	6.47526	5.21863	0.806452	0.761905	0.533333	0.7	0.0678733	0.421384
Gh_A13G0037	4.8197	2.22159	0.428571	0.875	0.472222	0.75	0.0956938	0.2
Gh_A13G0178	0.810621	0.842225	0.697674	0.9	0.384615	1	0.146739	0.575758
Gh_A13G0184	1.99494	1.81078	0.494253	0.230769	0.5	0.333333	0.195402	0.181818
Gh_A13G0221	5.42656	3.45666	0.636364	0.5	0.454545	0.2	0.309645	0.282051
Gh_A13G0339	4.29064	0.28061	0.4	0.692308	0.4	0.4	0.172414	0.623656
Gh_A13G0366	3.27843	0.095584	0.666667	1	0.583333	1	0.317221	0.376623
Gh_A13G0395	-1.92802	-2.88272	0.805556	0.853659	0.666667	0.846154	0.0748299	0.214953
Gh_A13G0428	0.256654	-1.83464	0.6	0.916667	0.352941	0.722222	0.104	0.622222
Gh_A13G0456	1.26187	0.752998	0.926829	1	0.866667	1	0.341365	0.76087
Gh_A13G0528	3.07618	2.10048	0.772727	0.897436	0.916667	0.928571	0.101124	0.506579
Gh_A13G0530	2.39267	1.51528	0.530612	0.954545	0.464286	0.941176	0.115672	0.517007
Gh_A13G0603	2.3019	1.40323	0.814815	1	0.729167	0.75	0.156156	0.604651
Gh_A13G0640	2.78344	2.2018	0.71875	0.782609	0.783784	0.862069	0.246753	0.371429
Gh_A13G0706	2.75634	2.20177	0.133333	1	0.0869565	0.5	0.201493	0.787879
Gh_A13G0722	2.18674	1.02327	0.5	1	0.0588235	NA	0.10596	0.552632
Gh_A13G0758	2.06623	1.77616	0.625	1	0.625	1	0.231293	0.755556
Gh_A13G0808	5.71846	5.64721	0.77027	1	0.87619	0.97619	0.165094	0.416667
Gh_A13G0827	4.59524	1.87196	0.878378	1	0.594595	1	0.0744186	0.380282
Gh_A13G0845	2.83934	2.12163	0.964286	0.962264	0.896552	0.854167	0.190244	0.255738
Gh_A13G0916	1.42615	0.853291	0.478873	0.916667	0.466667	0.833333	0.211726	0.266667
Gh_A13G0954	2.99631	2.53456	0.542373	1	0.433333	1	0.117647	0.491329
Gh_A13G0958	3.14235	2.19031	0.744681	1	0.868421	1	0.178862	0.528662
Gh_A13G0994	2.0027	1.59049	0.8	0.941176	0.807229	0.931034	0.165485	0.417266
Gh_A13G1021	2.08391	1.8232	0.864865	1	0.78125	1	0.107407	0.360465
Gh_A13G1076	3.39899	2.88238	0.867925	1	0.73913	1	0.20712	0.625551
Gh_A13G1082	1.4725	-0.755824	0.923913	0.986111	0.919355	0.966667	0.111702	0.37037
Gh_A13G1145	2.34418	1.68631	0.957447	1	0.902439	1	0.137615	0.379845
Gh_A13G1150	3.29046	3.02091	0.87234	1	0.852941	1	0.144262	0.335878
Gh_A13G1237	4.38652	2.9146	0.53125	1	0.461538	1	0.0857143	0.293478
Gh_A13G1309	3.47676	2.65767	0.4	1	0.363636	1	0.360465	0.535714
Gh_A13G1333	2.98372	2.48566	0.5	1	0.58	1	0.0823529	0.536585
Gh_A13G1518	1.1163	0.911402	0.384615	1	0.380952	0.8	0.265823	0.828125
Gh_A13G1539	4.56115	1.73874	0.3	0	0.181818	0.75	0.118182	0.52381
Gh_A13G1598	-0.0563099	-0.629087	0.838235	1	0.804348	1	0.218954	0.527778
Gh_A13G1702	-1.87495	-3.32193	0.72093	0.9	0.483333	0.795918	0.0575916	0.263158
Gh_A13G1706	3.60596	2.84378	0.333333	0.666667	0	0.416667	0	0.177778
Gh_A13G1719	1.93797	1.82587	0.611111	0.8	0.470588	1	0.166667	0.795918
Gh_A13G1797	3.47786	-1.02165	0.745763	1	0.868421	1	0.171533	0.598361
Gh_A13G1807	7.05662	6.31233	0.906977	1	0.789474	1	0.0528455	0.220779
Gh_A13G2034	-1.06795	-1.18117	0.448276	0.666667	0.548387	0.625	0.216374	0.704545
Gh_D01G0014	2.21013	-1.67879	0.65	0.833333	0.69697	0.923077	0.104167	0.366864
Gh_D01G0210	3.59241	2.49227	0.230769	0.78125	0.222222	0.7	0.0198675	0.342342
Gh_D01G0252	1.04504	-0.300518	0.736842	1	0.565217	1	0.148352	0.673077
Gh_D01G0261	0.133371	-2.66874	0.981651	1	0.814815	0.983871	0.275964	0.296296
Gh_D01G0278	2.27098	0.125736	0.7	1	0.8	1	0.257143	0.307692
Gh_D01G0301	-0.742829	-2.02893	0.677419	0.769231	0.346939	0.6	0.046729	0.215385
Gh_D01G0324	0.856119	0.955914	0.73913	0.85	0.452381	0.772727	0.0932642	0.419355
Gh_D01G0371	0.0961043	-2.24879	0.55	0.7	0.142857	0.363636	0.100671	0.44
Gh_D01G0495	3.03624	-0.0512469	0.689655	0.615385	0.8	0.833333	0.102804	0.554217
Gh_D01G0496	3.03858	-0.00707987	0.82	0.96	0.703704	0.631579	0.0842105	0.35461
Gh_D01G0503	10.1972	7.50587	0.36	0.769231	0.190476	0.666667	0.030303	0.349398
Gh_D01G0647	1.12296	0.398877	0.907407	1	0.533333	0.857143	0.177215	0.420455
Gh_D01G0656	6.38491	5.43298	0.466667	0.846154	0.210526	0.666667	0.257764	0.793814
Gh_D01G0658	1.79173	1.0131	0.615385	0.75	0.73913	1	0.0670103	0.220779
Gh_D01G0665	6.14967	5.47589	0.222222	0.59375	0.282051	0.65	0.109489	0.310185
Gh_D01G0705	1.87106	0.756927	0.5	0.25	0.409091	0.125	0.222222	0.121212
Gh_D01G0726	3.17841	2.24682	0.5	1	0.365854	1	0.0657277	0.290909
Gh_D01G0743	5.32541	4.94269	0.871795	1	0.727273	0.958333	0.241636	0.459302
Gh_D01G0757	3.6017	0.148469	1	1	0.5	0.625	0.0352941	0.128205
Gh_D01G0789	4.66753	1.31549	0.960784	0.972973	0.964286	1	0.185714	0.331797
Gh_D01G0848	1.2659	-0.474838	0.862069	0.769231	0.787234	0.857143	0.117479	0.304
Gh_D01G0873	6.95438	5.29092	0.73913	0.666667	0.857143	1	0.322034	0.690909
Gh_D01G0894	-0.105552	0.214321	0.53125	0.692308	0.3	0.444444	0.105691	0.434426
Gh_D01G0898	5.16754	4.47583	0.133333	0.375	0.1	0.157895	0.11284	0.198198
Gh_D01G0899	-0.0360153	-1.73393	0.136364	0.461538	0.106383	0.157895	0.130631	0.217822
Gh_D01G0906	4.8257	4.84363	0.583333	0.694444	0.795455	0.897436	0.300505	0.525281
Gh_D01G0929	0.00406019	-1.26106	0.466667	1	0.433333	0.857143	0.14433	0.447368
Gh_D01G0956	5.11847	3.54509	0.21875	0.5	0.037037	NA	0.107759	0.333333
Gh_D01G0988	1.82815	1.2961	0.484375	1	0.488889	1	0.0330579	0.526316
Gh_D01G1066	1.98327	1.19169	0.923077	1	0.823529	0.978723	0.12069	0.557196
Gh_D01G1098	3.81564	2.37487	0.404762	0.333333	0.291667	0.333333	0.323144	0.283333
Gh_D01G1214	1.20524	1.10718	0.631579	0.741935	0.661538	0.894737	0.219585	0.480952
Gh_D01G1252	2.34387	1.9695	0.702703	0.608696	0.681818	0.875	0.0927835	0.3125
Gh_D01G1255	6.43714	4.96288	0.909091	1	0.973333	1	0.0898876	0.40293
Gh_D01G1292	0.932034	0.870381	0.941176	1	0.815789	1	0.178295	0.516667
Gh_D01G1303	1.09659	-0.0846841	0.823529	1	0.64	0.888889	0.503876	0.38835
Gh_D01G1336	6.96969	4.39925	0.8	0.75	0.777778	0.875	0.388889	0.682081
Gh_D01G1352	1.39009	0.599967	0.789474	1	0.633333	1	0.0961538	0.283582
Gh_D01G1388	2.62293	2.36266	0.705882	1	0.652174	1	0.319648	0.558824
Gh_D01G1410	0.224163	0.327545	0.827586	0.952381	0.615385	0.772727	0.143312	0.259459
Gh_D01G1462	4.24793	3.83531	0.94	1	0.960526	1	0.222841	0.476974
Gh_D01G1602	0.0506939	-0.285834	0.961538	1	0.962264	1	0.17284	0.638672
Gh_D01G1644	1.91659	0.370603	0.78	1	0.536585	1	0.158163	0.610619
Gh_D01G1657	-1.29524	-3.32193	0.95082	1	0.928571	1	0.261972	0.51087
Gh_D01G1699	4.23634	-0.428762	0.925926	0.965517	0.757576	0.913043	0.183099	0.380952
Gh_D01G1708	4.63922	3.40278	0.869231	0.982456	0.72549	0.940476	0.278873	0.476974
Gh_D01G1746	1.98717	0.367419	0.9	0.904762	0.820513	0.863636	0.271127	0.587302
Gh_D01G1747	2.35105	1.98044	0.918919	1	1	1	0.311321	0.652174
Gh_D01G1756	0.0629374	-1.7693	0.481481	0.583333	0.5	0.5	0.151316	0.294118
Gh_D01G1808	-0.988925	-2.61029	0.756757	0.902439	0.534884	0.810811	0.109948	0.297297
Gh_D01G1853	7.13383	1.58134	0.939394	1	0.758621	1	0.142857	0.394737
Gh_D01G1876	3.16997	3.02828	0.526316	0.791667	0.545455	0.833333	0.0447761	0.455357
Gh_D01G1901	0.413654	-3.07083	0.918919	1	0.887324	0.983607	0.251534	0.373874
Gh_D01G1941	4.88877	4.39387	0.458333	1	0	1	0.027027	0.34375
Gh_D01G1978	2.90539	0.995787	0.727273	0.95	0.6	0.933333	0.0447761	0.625
Gh_D01G2005	2.46044	1.60165	0.833333	1	0.833333	0.9	0.148571	0.478873
Gh_D01G2057	0.714934	-1.31496	0.685714	0.923077	0.769231	0.95	0.165939	0.408333
Gh_D01G2066	4.32296	1.42223	0.971429	0.857143	0.884615	0.642857	0.20354	0.395062
Gh_D01G2092	-0.379172	-0.241852	0.955556	1	0.657143	0.846154	0.106796	0.337079
Gh_D01G2098	1.81871	1.31699	0.833333	1	0.346154	0.769231	0	0.333333
Gh_D01G2100	1.68986	1.24546	0.608696	0.4	0	0.0666667	0.0060241	0
Gh_D01G2151	4.28891	3.63737	0.818182	1	0.75	1	0.0657895	0.5
Gh_D01G2231	3.88303	3.07121	0.375	0.928571	0.428571	1	0.114094	0.52
Gh_D01G2232	4.93197	3.29565	0.413793	0.928571	0.454545	1	0.12782	0.509804
Gh_D01G2238	4.02121	3.25349	0.590909	1	0.5	NA	0.0658683	0.24
Gh_D02G0007	1.03146	-0.815262	0.461538	0.681818	0	0.295775	0	0.227273
Gh_D02G0031	0.0103173	-1.76574	0.371429	0.611111	0.340909	0.444444	0.0784314	0.268571
Gh_D02G0037	8.91305	8.01449	0.45	0.8	0.129032	0.294118	0.0196078	0.411765
Gh_D02G0079	0.480668	-2.93462	0.744186	0.862069	0.72	0.85	0.100478	0.173228
Gh_D02G0101	2.804	2.31152	0.642857	0.674419	0.670886	0.615385	0.0996441	0.21134
Gh_D02G0133	0.244456	-2.93402	0.5	NA	0.666667	0.5	0.211538	0
Gh_D02G0180	-0.0835467	-0.162384	0.823529	0.941176	0.827586	0.884615	0.232877	0.353383
Gh_D02G0184	1.76447	0.952092	0.652174	0.714286	0.368421	0.705882	0.0501567	0.337662
Gh_D02G0205	4.36446	2.20707	0.787879	1	0.630435	1	0.240741	0.529915
Gh_D02G0315	3.67461	3.01138	0.916667	1	0.666667	1	0.031746	0.813953
Gh_D02G0330	1.22158	-0.600368	0.8	1	0.826087	1	0.284916	0.44898
Gh_D02G0355	3.51678	2.50294	0.538462	0.692308	0.1875	0.3125	0.041841	0.173554
Gh_D02G0375	1.60929	-1.68934	0.773585	1	0.363636	1	0.145	0.808511
Gh_D02G0404	4.16051	0.14837	0.789474	0.809524	0.904762	0.84	0.149068	0.28125
Gh_D02G0412	0.950461	0.429752	0.4	0.7	0.74359	0.944444	0.2	0.427027
Gh_D02G0470	2.40104	2.24466	0.675676	1	0.59375	1	0.149321	0.425373
Gh_D02G0498	1.83808	0.886641	0.764706	1	0.631579	1	0.0892857	0.352941
Gh_D02G0527	1.4222	-0.299603	0.829787	1	0.62069	1	0.227129	0.223529
Gh_D02G0537	2.77673	2.24977	0.648649	0.833333	0.8	0.888889	0.115523	0.329114
Gh_D02G0638	0.933096	-0.453066	0.926829	1	0.9375	1	0.354354	0.627119
Gh_D02G0662	1.25954	1.25929	0.769231	1	0.978723	0.954545	0.235294	0.787611
Gh_D02G0671	3.92088	3.22768	0.636364	0.6	0.125	0.142857	0.0869565	0.115385
Gh_D02G0689	3.3287	1.84723	0.947368	0.965517	0.967742	0.96	0.0328467	0.236715
Gh_D02G0706	3.66497	2.86021	0.892086	0.964286	0.695122	0.862069	0.220736	0.628458
Gh_D02G0713	2.10873	1.74651	0.352941	0.625	0.142857	0.333333	0.163522	0.425532
Gh_D02G0784	3.63521	2.99399	0.651685	0.986486	0.370968	0.789474	0.0567376	0.169355
Gh_D02G0786	5.28839	4.63004	0.714286	1	0.538462	0.823529	0.188406	0.4625
Gh_D02G0833	8.16799	6.84957	0.882353	0.814815	0.827586	0.842105	0.221538	0.742857
Gh_D02G0844	3.10742	0.862814	0.346154	0.357143	0.416667	0.3	0.15625	0.177215
Gh_D02G0910	1.95995	0.818012	0.931507	0.953846	0.915094	1	0.215909	0.405
Gh_D02G0947	2.79968	1.09982	0.923077	0.9	0.769231	0.571429	0.204255	0.421687
Gh_D02G0964	7.78457	4.35095	0.727273	1	0.793103	1	0.307918	0.33125
Gh_D02G0968	4.1337	2.28343	0.238095	0.5	0.2	0.428571	0.172414	0.337079
Gh_D02G1014	3.55224	2.75893	0.45	0.875	0.820896	0.971429	0.169279	0.442105
Gh_D02G1028	2.36943	1.89522	1	1	0.953125	1	0.198895	0.411765
Gh_D02G1039	7.20166	5.95915	0.612903	1	0.724138	1	0.0896226	0.355932
Gh_D02G1080	3.13613	2.46336	0.903226	1	0.818182	0.888889	0.182336	0.450617
Gh_D02G1081	0.480729	-0.218268	0.673469	0.75	0.595745	0.5625	0.160714	0.257669
Gh_D02G1094	-1.64419	-3.32193	0.929577	1	0.946809	1	0.0994624	0.276423
Gh_D02G1102	2.07824	1.28748	0.961538	0.985915	0.866667	0.923077	0.15	0.306667
Gh_D02G1143	4.16627	3.5509	0.592593	1	0.617647	1	0.209877	0.878049
Gh_D02G1151	2.04859	-0.217203	0.5	0.714286	0.166667	0.8	0.0962963	0.643836
Gh_D02G1199	5.55477	4.96657	0.529412	1	0.6875	1	0.147321	0.365482
Gh_D02G1222	3.40634	2.23244	0.666667	0.862069	0.627119	0.837209	0.143939	0.350299
Gh_D02G1277	3.69628	3.24788	0.934783	0.933333	0.846154	1	0.164773	0.82
Gh_D02G1282	4.27922	3.6253	0.75	0.76	0.76	0.625	0.142857	0.213333
Gh_D02G1283	2.51463	-3.32193	0.0285714	0.138889	0.0204082	0.0882353	0.00434783	0.104072
Gh_D02G1285	1.88561	0.084453	0.851064	0.944444	0.866667	1	0.205534	0.510949
Gh_D02G1317	0.770873	0.523362	0.583333	0.818182	0.666667	0.909091	0.142857	0.439024
Gh_D02G1358	3.49951	3.36047	0.955556	1	0.571429	1	0.229885	0.677419
Gh_D02G1361	2.06004	0.273561	0.5	1	0.466667	0.916667	0.0292398	0.333333
Gh_D02G1363	3.99008	3.83956	0.615385	1	0.631579	1	0.0446429	0.245902
Gh_D02G1409	2.76121	2.43769	0.623377	0.967742	0.521739	0.944444	0.0571429	0.418182
Gh_D02G1415	1.37544	1.25489	0.708333	1	0.875	0.954545	0.181818	0.422764
Gh_D02G1428	4.39353	3.99722	0.708333	0.948276	0.72	0.95	0.193676	0.295
Gh_D02G1434	1.3303	-1.31237	0.944444	1	0.892308	0.962264	0.197044	0.413793
Gh_D02G1453	0.806988	0.529713	0.941176	1	0.973684	1	0.206522	0.417969
Gh_D02G1476	2.88809	2.45248	0.6875	1	0.583333	0.7	0.12069	0.576271
Gh_D02G1495	2.33092	0.555925	0.93617	1	0.96875	1	0.191358	0.408955
Gh_D02G1496	2.99066	2.68785	0.636364	1	0.764706	1	0.152941	0.486842
Gh_D02G1512	1.47516	1.09214	0.85	1	0.775	0.931034	0.134276	0.418367
Gh_D02G1516	3.88922	3.83919	0.785714	1	0.966667	1	0.145349	0.325581
Gh_D02G1541	1.49765	1.41161	0.961538	1	0.866667	1	0.195572	0.0322581
Gh_D02G1577	0.440996	0.0751975	0.909091	0.8	0.785714	0.75	0.029661	0.227848
Gh_D02G1605	2.65699	2.05959	0.8125	1	0.925532	1	0.18648	0.344037
Gh_D02G1608	3.3589	1.36583	0.333333	0.428571	0.2	0.222222	0.142857	0.0886076
Gh_D02G1615	4.63866	3.24215	0.742857	0.842105	0.821429	0.809524	0.194631	0.608911
Gh_D02G1665	-1.39846	-1.64019	0.472222	1	0.777778	1	0.181347	0.684211
Gh_D02G1764	1.49672	1.1942	0.258065	0.875	0.121212	0.928571	0.0621469	0.26506
Gh_D02G1805	4.60054	1.95542	0.377358	0	0.323529	0	0.282609	0
Gh_D02G1887	1.33539	-1.09081	0.885714	0.909091	0.724138	0.851852	0.215311	0.445161
Gh_D02G1907	5.18247	4.50112	0.716418	0.571429	0.517241	0.416667	0.166667	0.431373
Gh_D02G1956	5.15611	4.38403	0.904762	1	0.75	NA	0.229167	0.64
Gh_D02G1981	-0.961567	-1.97014	0.666667	NA	1	0.75	0.105769	0.222222
Gh_D02G2034	5.94287	1.78409	0.896552	1	0.833333	0.85	0.432432	0.583333
Gh_D02G2045	3.43016	2.67021	0.513514	1	0.588235	1	0.267327	0.708333
Gh_D02G2069	2.24404	1.79435	0.277778	0.6	0.0555556	0.692308	0.149321	0.394958
Gh_D02G2092	2.27	1.00042	0.542857	1	0.678571	1	0.0960854	0.32567
Gh_D02G2170	2.48235	2.4455	0.612903	1	0.689655	1	0.0635838	0.390625
Gh_D02G2191	5.11854	4.84357	0.791667	0.666667	0.684211	0.652174	0.368932	0.356383
Gh_D02G2243	4.43773	3.47107	0.545455	0.764706	0.227273	0.166667	0.0769231	0.444444
Gh_D02G2279	1.6406	0.871166	0.815789	1	0.7	1	0.0595238	0.283582
Gh_D02G2288	1.42144	-0.709544	0.52	0.454545	0.225806	0.0666667	0.103659	0
Gh_D02G2366	4.8877	3.76629	0.677419	0.888889	0.390244	0.909091	0.101587	0.392405
Gh_D03G0087	2.57829	2.32077	0.92	0.969697	0.914286	0.96	0.0816327	0.228571
Gh_D03G0127	3.19254	2.54962	0.803922	1	0.592593	1	0.0836502	0.6
Gh_D03G0142	0.838416	0.403287	0.787879	0.833333	0.535714	0.888889	0.26601	0.421875
Gh_D03G0172	0.57955	-1.30891	0.870968	0.933333	0.816327	0.777778	0.236364	0.357143
Gh_D03G0206	0.0971058	-1.3032	0.8	0.954545	0.811321	0.939394	0.116216	0.357367
Gh_D03G0240	1.44052	-1.39807	0.609756	0.730769	0.428571	0.607143	0.131737	0.389262
Gh_D03G0258	2.81136	1.8467	0.875	1	0.888889	0.964706	0.246154	0.570571
Gh_D03G0273	0.270385	-3.32193	0.933333	1	0.920635	0.791667	0.175115	0.45098
Gh_D03G0290	3.15233	2.81441	0.565217	0.647059	0.659091	0.777778	0.110169	0.189474
Gh_D03G0295	2.00762	1.52822	0.555556	0.62963	0.30303	0.578947	0.0967742	0.362205
Gh_D03G0353	3.46742	3.11971	0.52381	0.954545	0.52	0.975	0.16	0.5
Gh_D03G0383	0.319472	-0.84606	0.5	0.666667	0.480769	0.733333	0.0995025	0.551402
Gh_D03G0387	3.98582	3.64812	0.563636	0.945946	0.526316	1	0.105263	0.230769
Gh_D03G0396	2.04167	0.104562	0.820513	1	0.5	1	0.108696	0.392157
Gh_D03G0425	1.55452	0.915268	0.716418	0.641026	0.566667	0.625	0.0972222	0.382653
Gh_D03G0431	0.017112	-2.30575	0.9375	0.794118	0.888889	0.708333	0.422222	0.628099
Gh_D03G0441	3.44366	2.37186	0.657143	1	0.828571	1	0.212766	0.806452
Gh_D03G0537	2.89728	-0.112094	0.876543	0.987654	0.833333	0.981132	0.16474	0.445483
Gh_D03G0579	2.62379	2.42476	0.6	0.9375	0.571429	1	0.103093	0.428571
Gh_D03G0591	3.50439	1.29513	0.730769	0.85	0.759259	0.923077	0.216359	0.387324
Gh_D03G0602	4.21483	3.91038	0.693548	0.921053	0.526316	0.952381	0.22549	0.550201
Gh_D03G0608	2.59225	2.17903	0.944444	1	0.633333	0.789474	0.117284	0.267176
Gh_D03G0624	2.17509	1.30017	0.765957	1	0.606061	1	0.120482	0.350649
Gh_D03G0673	3.13666	2.10748	0.858586	1	0.760563	0.934426	0.174194	0.487603
Gh_D03G0682	3.34687	0.622716	0.681818	1	0.666667	0.886364	0.0793651	0.0909091
Gh_D03G0721	1.09435	1.33528	0.62	0.952381	0.5	1	0.174603	0.434109
Gh_D03G0741	3.08838	2.6541	0.55102	0.896552	0.739726	0.945455	0.0622837	0.244186
Gh_D03G0744	4.99594	4.41445	0.875	0.888889	0.909091	1	0.204082	0.744681
Gh_D03G0786	1.93032	-2.1263	0.892308	1	0.697674	0.903226	0.151724	0.356275
Gh_D03G0796	1.07228	0.598159	0.25	0.75	0.314286	0.538462	0.165644	0.26087
Gh_D03G0813	1.34947	0.835243	0.891892	1	0.551724	0.625	0.170588	0.369565
Gh_D03G0816	1.35189	-0.0528266	0.80597	0.983871	0.836364	1	0.190058	0.371758
Gh_D03G0818	4.88996	3.02748	0.807692	1	0.428571	1	0.195219	0.581395
Gh_D03G0821	4.07111	1.30633	0.8125	1	0.736842	1	0.357143	0.0357143
Gh_D03G0837	2.37994	1.73718	0.8	0.948718	0.641791	0.909091	0.0574018	0.358255
Gh_D03G0849	5.07833	3.652	0.727273	0.931034	0.66	0.962264	0.294671	0.598039
Gh_D03G0881	0.157978	-0.809749	0.810811	1	0.677419	0.8	0.0716724	0.163121
Gh_D03G0913	5.85954	5.19226	0.583333	0.928571	0.774194	0.833333	0.123711	0.518519
Gh_D03G0943	4.07329	4.01981	0.736842	1	0.540541	0.782609	0.130612	0.6
Gh_D03G0944	2.73956	1.99929	0.84	0.954545	0.632653	0.909091	0.154286	0.424125
Gh_D03G0958	2.4838	0.617729	0.837209	1	0.810811	1	0.209559	0.527778
Gh_D03G0994	1.01037	0.492718	0.952	0.97561	0.942308	0.970149	0.177778	0.554622
Gh_D03G1042	6.45121	5.55145	0.82716	1	0.811594	1	0.264151	0.572727
Gh_D03G1073	6.57334	6.3833	0.78125	1	0.833333	0.933333	0.180952	0.429752
Gh_D03G1112	4.18426	1.58385	0.535714	0.95	0.344828	0.909091	0.1133	0.458716
Gh_D03G1116	2.06504	2.20842	0.318182	1	0.482759	1	0.175	0.777778
Gh_D03G1132	2.7463	2.02733	0.214286	0.5	0.375	0.428571	0.0857143	0.382353
Gh_D03G1165	2.41715	1.91029	0.884615	1	0.727273	1	0.185606	0.544248
Gh_D03G1253	-0.831572	-1.17431	0.5	0.594595	0.478261	0.619048	0.176471	0.307263
Gh_D03G1258	4.69014	3.80207	0.857143	0.9375	0.883333	1	0.191693	0.601852
Gh_D03G1335	0.59946	-1.51007	0.780488	0.932203	0.772727	0.884615	0.0848485	0.574297
Gh_D03G1358	-0.0314753	0.0755374	0.37037	0.666667	0.586207	0.705882	0.189349	0.641026
Gh_D03G1374	2.34863	2.09797	0.545455	0.45	0.5	0.375	0.0671642	0.287129
Gh_D03G1386	5.60651	4.57685	0.533333	0.5	0.363636	0	0.0485437	0.121622
Gh_D03G1388	6.67868	4.86912	0.673077	0.816327	0.780488	0.927711	0.237548	0.496241
Gh_D03G1393	-1.86981	-3.32193	0.947368	0.888889	0.642857	0.875	0.0958904	0.453237
Gh_D03G1399	4.9156	3.99354	0.875	1	0.875	1	0.207317	0.648148
Gh_D03G1452	0.282728	-1.73678	0.852941	0.95	0.710526	1	0.0152284	0.25
Gh_D03G1465	3.692	1.34556	0.809524	0.972222	0.5	0.764706	0.134921	0.616766
Gh_D03G1488	3.88977	2.54916	0.27027	0.8	0.075	0.2	0.0934959	0.333333
Gh_D03G1502	1.3577	1.24744	0.416667	1	0.594595	1	0.167702	0.594937
Gh_D03G1510	0.0239137	-0.422056	0.924528	1	0.877193	0.97561	0.193548	0.393574
Gh_D03G1515	2.23701	1.47189	0.684211	0.25	0.5	0.375	0.144681	0.08
Gh_D03G1516	1.6041	0.655699	0.830769	1	0.954545	0.966667	0.337838	0.413793
Gh_D03G1527	0.6388	-1.91145	0.846154	0.8	0.807692	1	0.258242	0.19697
Gh_D03G1561	2.10247	1.45843	0.6	0.857143	0.235294	1	0.0813008	0.678571
Gh_D03G1563	2.96533	0.104788	0.827586	0.928571	0.69697	0.862069	0.144928	0.425
Gh_D03G1574	0.761183	-0.905389	0.555556	1	0.26087	1	0.36036	0.0517241
Gh_D03G1575	0.396552	-3.32193	0.277778	1	0.352941	1	0.120275	0.128571
Gh_D03G1578	1.65709	0.296482	0.634146	0.933333	0.780488	1	0.0965147	0.421875
Gh_D03G1587	1.11092	0.666004	0.2	0.777778	0.152174	0	0.123457	0.3
Gh_D03G1600	4.30918	4.0478	0.470588	1	0.4	0.777778	0.0486111	0.238636
Gh_D03G1617	3.95192	3.66659	0.625	1	0.710526	1	0.182857	0.672414
Gh_D03G1627	1.60318	-1.94905	0.846154	0.904762	0.5625	0.823529	0.333333	0.769912
Gh_D03G1635	3.56272	2.03827	0.555556	1	0.444444	0.8	0.0970874	0.205128
Gh_D03G1639	1.45803	0.717167	0.819672	0.964912	0.71875	0.890909	0.130435	0.25731
Gh_D03G1664	4.57368	4.37801	0.5	0.568627	0.3	0.631579	0.0649351	0.181102
Gh_D04G0021	2.5718	2.17953	0.797619	0.923077	0.625	0.75	0.103175	0.484277
Gh_D04G0119	1.97152	0.907552	0.607143	0.571429	0.611111	0.666667	0.198157	0.0909091
Gh_D04G0120	-1.59088	-3.32193	0.846154	0.75	0.62069	0.6875	0.18408	0.314516
Gh_D04G0186	0.928426	-1.55859	0.571429	1	0.555556	1	0.0720721	0.432432
Gh_D04G0217	2.04922	1.49572	0.848485	1	0.535714	0.8	0.103448	0.777778
Gh_D04G0218	4.88407	3.85346	0.722222	0.870968	0.47619	0.75	0.104294	0.496503
Gh_D04G0273	2.21227	0.0985793	0.724138	0.954545	0.419355	0.9	0.193798	0.415663
Gh_D04G0278	4.94078	0.216908	0.885714	0.952381	0.689655	0.823529	0.106383	0.328571
Gh_D04G0386	0.831111	0.0169146	0.8125	1	0.863636	1	0.171582	0.607143
Gh_D04G0440	0.726235	-1.14209	0.678571	0.666667	0.615385	0.5	0.102041	0.493333
Gh_D04G0448	-0.112352	-1.24172	0.647059	1	0.555556	1	0.214815	0.880952
Gh_D04G0491	2.26501	1.75767	0.481481	0.705882	0.173913	0.421053	0	0.252874
Gh_D04G0499	0.762762	-2.60394	1	1	0.833333	0.939394	0.271676	0.38785
Gh_D04G0504	1.162	-1.88906	0.363636	0.666667	0.2	0.625	0	0.315789
Gh_D04G0542	6.78111	5.58527	0.897436	0.625	0.916667	1	0.273973	0.527273
Gh_D04G0553	4.32442	2.93252	0.537313	0.782609	0.430556	0.833333	0.171875	0.185484
Gh_D04G0565	1.46252	0.555304	0.898305	0.785714	0.923077	0.785714	0.250825	0.372881
Gh_D04G0599	0.639808	-0.371243	0.979592	1	1	1	0.235669	0.577689
Gh_D04G0600	1.61777	-0.835588	0.866667	1	0.7	1	0.114155	0.546296
Gh_D04G0604	0.0264081	-0.641948	0.652174	1	0.384615	0.952381	0.055336	0.375
Gh_D04G0611	4.64957	4.12092	0.904762	1	0.645161	0.733333	0.255396	0.538462
Gh_D04G0647	0.862349	0.117319	0.738095	1	0.73913	1	0.121693	0.639752
Gh_D04G0660	0.699751	-0.0677818	0.746269	1	0.837209	1	0.264563	0.606667
Gh_D04G0700	5.29595	3.67963	0.230769	0.875	0.238095	0.705882	0.306306	0.696629
Gh_D04G0736	-2.00792	-3.32193	0.901961	1	0.842105	1	0.172131	0.326923
Gh_D04G0751	0.69862	-1.54331	0.72093	1	0.464286	0.666667	0.0698925	0.32381
Gh_D04G0798	2.40414	1.52843	0.393939	0.928571	0.441176	1	0.280992	0.589744
Gh_D04G0810	-0.756895	-1.87473	0.678571	0.9	0.578947	0.9	0.149573	0.306931
Gh_D04G0897	-1.90418	-1.71229	0.85	0.153846	0.638889	0.3	0.231884	0.296875
Gh_D04G0903	2.12926	1.87191	0.568182	1	0.630435	0.909091	0.101695	0.259259
Gh_D04G0910	1.91556	0.785852	0.980392	1	0.93617	1	0.288538	0.535211
Gh_D04G0945	1.74734	0.552804	0.716049	1	0.647059	1	0.117409	0.392
Gh_D04G0962	-0.383574	-1.12787	0.878788	1	0.914894	1	0.211382	0.392
Gh_D04G0966	-0.37591	-3.02772	0.636364	0.8	0.675	0.909091	0.382166	0.61039
Gh_D04G0979	1.19763	-0.117992	0.245902	0.277778	0.371429	0.666667	0.209756	0.576087
Gh_D04G0998	2.75581	2.59995	0.678571	0.756757	0.5	0.688889	0.189474	0.391026
Gh_D04G1002	-0.307584	-1.83926	0.26087	0.382353	0.333333	0.522727	0.0277778	0.196078
Gh_D04G1004	1.62403	1.2887	0.454545	0.333333	0.333333	0.5	0.18	0.496
Gh_D04G1009	2.45355	1.57435	0.72	1	0.8125	1	0.229008	0.514563
Gh_D04G1030	2.35703	0.392526	0.793478	1	0.755102	1	0.22619	0.423729
Gh_D04G1052	0.7917	-0.490765	0	NA	0.333333	0	0.129032	0.47619
Gh_D04G1053	6.22687	4.10129	0.37931	1	0.2	0.875	0.155405	0.659091
Gh_D04G1088	4.58005	2.30352	0.818182	1	1	1	0.308642	0.52459
Gh_D04G1092	4.03442	3.38384	0.792208	1	0.459459	1	0.134694	0.670807
Gh_D04G1093	3.89146	3.54373	0.705882	1	0.763158	1	0.2	0.611111
Gh_D04G1113	1.43956	0.285362	0.844828	1	0.666667	0.918919	0.150579	0.555118
Gh_D04G1115	3.34834	2.42064	0.173913	1	0.391304	1	0.166667	0.490566
Gh_D04G1179	3.21897	2.67085	0.5	0.555556	0.428571	0.333333	0.0833333	0.301587
Gh_D04G1192	5.50804	0.195706	0.44186	0.888889	0.277778	0	0.04	0.320755
Gh_D04G1206	2.63919	1.72057	0.755556	0.96875	0.75	1	0.199262	0.471795
Gh_D04G1233	5.45604	3.94929	0.724138	1	0.375	NA	0.221277	0.328571
Gh_D04G1260	2.42918	1.20224	0.818182	0.888889	0.753846	0.88	0.173077	0.694215
Gh_D04G1272	2.3687	0.3265	0.821918	0.898876	0.805556	0.950617	0.172727	0.369863
Gh_D04G1281	3.44472	1.21822	0.98	1	1	1	0.166134	0.474916
Gh_D04G1320	0.4151	-0.978543	0.883333	0.923077	0.785714	1	0.11588	0.225352
Gh_D04G1363	5.42266	2.17481	0.706667	0.958333	0.577465	0.974359	0.127976	0.344828
Gh_D04G1403	3.5636	3.53084	0.521739	1	0.52459	1	0.0752212	0.643678
Gh_D04G1417	2.13696	-2.05896	0.486486	0.833333	0.459459	0.75	0.0789474	0.326087
Gh_D04G1425	0.331325	-1.52393	0.692308	0.666667	0.5	0.888889	0.236287	0.714286
Gh_D04G1426	0.758345	-2.35726	0.770492	1	0.72093	1	0.109626	0.359504
Gh_D04G1457	4.48519	4.10881	0.609756	0.583333	0.5625	0.333333	0.0287081	0.19883
Gh_D04G1476	1.38969	1.20586	0.708333	1	0.723404	1	0.119522	0.8
Gh_D04G1483	0.920089	0.492558	0.434783	1	0.275862	1	0.0863309	0.722222
Gh_D04G1503	-1.97594	-3.20432	0.736842	0.911765	0.727273	0.818182	0.0949721	0.251613
Gh_D04G1565	5.04083	3.73622	0.86	1	0.648649	1	0.106024	0.338462
Gh_D04G1657	1.03604	1.03184	0.716981	0.75	0.5	0.8	0.14786	0.265625
Gh_D04G1691	-1.46992	-1.95361	0.820513	1	0.903226	0.909091	0.103586	0.5125
Gh_D04G1712	0.675321	-0.254915	0.428571	0.571429	0.16	0.307692	0.0808081	0.440678
Gh_D04G1772	1.1072	0.595566	0.658537	0.733333	0.521739	0.769231	0.0939227	0.38
Gh_D04G1799	3.91112	1.53202	0.863636	1	0.888889	1	0.22807	0.851064
Gh_D04G1802	-2.17087	-3.0357	0.853659	1	0.785714	0.882353	0.109325	0.326241
Gh_D04G1821	2.32838	2.17078	0.328571	0.277778	0.307692	0.263158	0.0471204	0.11828
Gh_D04G1865	2.36837	-0.253891	1	1	0.736842	0.88	0.376033	0.72093
Gh_D05G0048	2.86014	1.52553	0	1	0.875	0.857143	0.176471	0.602041
Gh_D05G0170	3.8803	3.24511	0.777778	0.5	0.5	0.714286	0.151899	0.533333
Gh_D05G0336	4.26756	2.48274	0.972222	0.975	1	1	0.111111	0.310976
Gh_D05G0480	3.51913	3.4834	0.827586	1	0.87931	0.97561	0.0812183	0.54902
Gh_D05G0503	2.75237	2.22125	0.703704	1	0.571429	0.952381	0.2	0.229412
Gh_D05G0513	2.81078	2.18547	1	1	0	1	0	0.604651
Gh_D05G0635	3.45968	1.55767	0.916667	1	0.888889	0.909091	0.272727	0.571429
Gh_D05G0723	4.57359	4.34378	0.681818	0.9375	0.354839	0.714286	0.0884956	0.545455
Gh_D05G0749	-1.3437	-3.32193	0.695652	0.928571	0.307692	0.142857	0.217143	0.458716
Gh_D05G0777	3.39754	2.90366	0.315789	0.444444	0.446809	0.837838	0.198795	0.537572
Gh_D05G0781	4.7199	4.03395	0.72093	1	0.675676	1	0.170404	0.628205
Gh_D05G0906	1.56	0.627909	0.733333	1	0.4	1	0	0.28
Gh_D05G0956	1.28595	-1.55714	0.964286	1	0.882353	0.966667	0.188119	0.522581
Gh_D05G0960	2.83034	1.24037	0.969697	0.857143	0.708333	0.857143	0.10241	0.189189
Gh_D05G1039	2.16336	0.996251	0.680851	1	0.677419	1	0.162791	0.526627
Gh_D05G1215	1.99629	0.448537	1	0.92	0.909091	0.9375	0.162162	0.539683
Gh_D05G1216	4.03728	2.7241	0.375	0.916667	0.263158	0.9	0.1625	0.345679
Gh_D05G1246	0.523742	-0.0773272	0	0.571429	0	0.25	0.0222222	0
Gh_D05G1334	1.80975	0.355333	0.333333	0.230769	0.166667	0.363636	0.292135	0.22449
Gh_D05G1348	7.15996	3.30503	0.565217	0.8	0.45	0.857143	0.0070922	0.372549
Gh_D05G1436	0.872398	1.01519	0.986486	1	0.714286	0.875	0.111111	0.732283
Gh_D05G1520	1.30471	0.91814	0.842105	0.848837	0.809524	0.848485	0.12	0.383871
Gh_D05G1691	0.187506	-0.0733011	0.857143	0.333333	0.6	0.75	0.16129	0.416667
Gh_D05G1728	3.38195	2.33445	0.740741	0.8125	0.555556	0.826087	0.0503597	0.174603
Gh_D05G1742	4.1654	2.83689	0.833333	0.76	0.666667	0.631579	0.0583942	0.127168
Gh_D05G1751	5.08162	2.21784	0	0.0857143	0	0.205128	0	0.0854701
Gh_D05G1795	3.30438	2.02777	0.676471	1	0.73913	1	0.299145	0.432432
Gh_D05G1999	5.38921	3.707	0.666667	1	0.809524	0.708333	0.0740741	0.333333
Gh_D05G2002	2.75001	2.47042	0.392857	0.833333	0.52381	1	0.0632911	0.578512
Gh_D05G2003	4.1285	3.26405	0.896552	0.972603	0.933333	0.894118	0.122449	0.416244
Gh_D05G2011	4.679	3.40864	0.631579	0.828125	0.413793	0.741935	0.136882	0.487654
Gh_D05G2034	2.706	0.501351	0.793103	1	0.55	1	0.163265	0.418182
Gh_D05G2052	3.52444	1.20393	0	1	0	1	0	0.323944
Gh_D05G2059	1.3893	0.564714	0.92	1	0.909091	1	0.392857	0.801418
Gh_D05G2082	3.69303	2.86071	0.105263	0.825	0	0.75	0	0.478788
Gh_D05G2116	5.44584	3.81984	0.78125	0.578947	0.740741	0.571429	0.166667	0.322314
Gh_D05G2117	6.30761	3.28629	0.238095	0.181818	0.291667	0.4	0.105691	0.263736
Gh_D05G2141	3.00564	-1.04429	0.5	1	0.6	0.75	0.103448	0.493333
Gh_D05G2142	4.44404	-0.513319	0.166667	0.846154	0.125	0.875	0.10989	0.330986
Gh_D05G2179	1.47843	-2.11067	0.5	1	0.769231	1	0.317073	0.72
Gh_D05G2208	1.34608	-0.881322	0.642857	1	0.3	0.857143	0.0819672	0.546875
Gh_D05G2235	3.79122	3.70811	0	0.181818	0	0.142857	0	0.0238095
Gh_D05G2300	-1.75014	-3.32193	0.916667	0.727273	0.909091	0.8	0.166667	0.340909
Gh_D05G2376	4.5315	3.59469	0.809524	1	0.266667	1	0.0410959	0.307692
Gh_D05G2422	5.24871	4.19259	0.666667	0.833333	0.625	0.9	0.12987	0.226667
Gh_D05G2444	3.74028	3.42097	0.814433	0.953704	0.835443	0.967391	0.189076	0.58042
Gh_D05G2450	1.69366	2.14849	0.68	1	0.833333	1	0.281746	0.830189
Gh_D05G2486	2.8431	1.5894	0.942857	1	0.777778	1	0.09	0.547368
Gh_D05G2492	-1.46366	-3.32193	0.833333	1	0.871795	1	0.18408	0.411765
Gh_D05G2515	3.35013	1.69541	0.354839	0.727273	0.222222	0.764706	0.105263	0.695035
Gh_D05G2589	6.91067	4.23898	0.921053	1	0.647059	1	0.28169	0.706667
Gh_D05G2643	3.62388	2.97128	0.779661	0.857143	0.686275	0.7	0.128686	0.241877
Gh_D05G2734	3.34742	2.77676	0.636364	1	0.782609	1	0.178947	0.472222
Gh_D05G2768	2.837	1.49526	0.8125	0.5	0.846154	0.571429	0.25	0.512821
Gh_D05G2773	1.45029	0.66694	0.72	1	0.69697	0.955556	0.0613497	0.454545
Gh_D05G2784	4.27034	3.83233	0.4375	0.294118	0.666667	0.333333	0.181818	0.231579
Gh_D05G2799	1.20936	-0.644715	0.645833	0.827586	0.363636	0.833333	0.143478	0.650307
Gh_D05G2804	3.82116	3.63442	0.92	1	0.791667	0.948718	0.186528	0.560606
Gh_D05G2818	0.227451	-1.38581	0.944444	0.769231	0.84375	0.888889	0.155172	0.384
Gh_D05G2848	0.97802	0.337202	0.938462	0.978723	0.837209	1	0.141553	0.357143
Gh_D05G2853	1.06547	0.830396	1	1	1	1	0.221453	0.694805
Gh_D05G2881	2.12835	-1.12494	1	1	1	1	0.130952	0.319728
Gh_D05G2886	1.8285	-0.40099	0.863636	1	0.805556	1	0.15748	0.490741
Gh_D05G2887	2.97641	0.258395	0.939394	1	0.875	1	0.113475	0.398305
Gh_D05G2894	2.473	1.82814	0.714286	0.923077	0.692308	0.818182	0.193416	0.343066
Gh_D05G2915	1.22465	1.29881	0.980769	0.957746	0.85	0.981132	0.172414	0.444444
Gh_D05G2944	3.0375	1.87488	0.694444	0.971014	0.685714	0.927536	0.134615	0.251656
Gh_D05G2967	3.28725	0.658667	0.933333	1	0.791667	1	0.131579	0.482143
Gh_D05G2976	2.79171	2.11903	0.73913	0.727273	0.653846	0.636364	0.205	0.486842
Gh_D05G3014	1.99596	-1.27488	0.971429	0.973684	1	1	0.179747	0.333333
Gh_D05G3028	-1.28954	-3.32193	0.901408	1	0.794872	1	0.296875	0.478916
Gh_D05G3047	1.76268	0.797154	0.565217	1	0.608696	1	0.138614	0.736842
Gh_D05G3065	5.00311	3.16251	0.75	0.8	0.75	1	0.283951	0.375
Gh_D05G3067	4.30834	2.51612	0.875	1	0.888889	1	0.218868	0.274854
Gh_D05G3073	0.432287	-0.501048	0.904762	1	0.885714	0.961538	0.20297	0.25
Gh_D05G3079	3.12662	1.41906	0.56	0.428571	0.347826	0.3	0.157143	0.352113
Gh_D05G3081	3.24254	2.77993	0.566667	0.75	0.342105	0.714286	0.133333	0.443038
Gh_D05G3144	2.03502	1.49713	0.869565	0.95	0.891892	0.965517	0.20442	0.648352
Gh_D05G3149	0.0480437	-0.241896	0.770492	1	0.69697	1	0.302905	0.535032
Gh_D05G3190	2.78221	1.45851	0.844156	0.807692	0.607143	0.676471	0.058651	0.244019
Gh_D05G3232	1.70162	1.337	0.709677	1	0.785714	1	0.102151	0.393939
Gh_D05G3235	0.2661	-2.15971	0.915493	1	0.888889	0.985714	0.102941	0.267717
Gh_D05G3261	1.70928	-2.43752	0.666667	1	0.823529	1	0.194444	0.401408
Gh_D05G3311	3.81855	2.65144	0.863636	0.846154	0.6	0.681818	0.125954	0.580838
Gh_D05G3338	0.444167	-0.0880105	0.958333	1	1	1	0.212625	0.36715
Gh_D05G3459	1.16803	0.70597	0.95	1	0.821429	1	0.193548	0.408163
Gh_D05G3477	7.83	6.30918	0.876923	0.870968	0.925926	0.925926	0.272237	0.30137
Gh_D05G3478	6.80094	4.31201	0.75	0.59375	0.655172	0.75	0.322034	0.346341
Gh_D05G3496	1.32837	0.375572	0.960784	1	0.709677	1	0.0990566	0.369369
Gh_D05G3499	0.291436	-1.34401	0.190476	0.333333	0.266667	0.333333	0.153846	0.45
Gh_D05G3569	-0.16136	-2.12327	1	1	0.95082	1	0.152778	0.640741
Gh_D05G3582	0.886734	0.236676	0.933333	1	0.833333	1	0.283133	0.68
Gh_D05G3589	0.814776	-0.0177036	0.795455	1	0.72	1	0.166667	0.490909
Gh_D05G3600	3.66496	3.36741	0.84	0.777778	0.809524	0.785714	0.072	0.45
Gh_D05G3603	3.93145	2.23734	0.784314	0.947368	0.55	0.5	0.125749	0.608696
Gh_D05G3622	1.55887	-1.16014	0.95	1	0.888889	1	0.188811	0.166667
Gh_D05G3636	2.87697	1.32546	0.677419	0.941176	0.391304	0.833333	0.242291	0.724771
Gh_D05G3682	0.914069	0.752821	0.77551	0.875	0.762712	0.883721	0.128405	0.22069
Gh_D05G3688	-0.515447	-1.85944	0.642857	1	0.318182	1	0.0539419	0.329787
Gh_D05G3696	0.645629	-2.11007	0.914286	1	0.846154	0.916667	0.238562	0.461538
Gh_D05G3713	3.22491	2.08188	0.942857	1	0.97561	1	0.16129	0.329787
Gh_D05G3724	3.37935	2.97688	0.176471	1	0.1875	0.9375	0.0659341	0.466667
Gh_D06G0004	1.70214	0.306731	0.225	0.466667	0.172414	0.438356	0.141553	0.492135
Gh_D06G0025	2.26075	-1.70459	0.222222	0.333333	0.142857	0.142857	0.393701	0.457143
Gh_D06G0081	-1.09327	-2.29375	0.153846	0.285714	0.266667	0.222222	0.107595	0.474138
Gh_D06G0082	-0.333543	-2.07448	0.870588	0.965517	0.802632	0.963855	0.218679	0.560158
Gh_D06G0099	-0.681544	-3.32193	0.821429	0.533333	0.708333	0.5625	0.37619	0.428571
Gh_D06G0111	-0.730226	-0.429659	0.964286	1	0.859375	0.983051	0.224138	0.547692
Gh_D06G0164	1.04123	-0.664704	0.56	1	0.517241	1	0.203922	0.470588
Gh_D06G0168	5.19985	3.23069	0.875	0.972603	0.891304	0.97561	0.227468	0.333333
Gh_D06G0191	5.99381	3.62128	0.76	1	0.902439	0.944444	0.232026	0.425249
Gh_D06G0195	2.40675	2.05116	0.465116	0.821429	0.390244	0.678571	0.185393	0.5
Gh_D06G0196	3.72673	-1.18958	0.833333	1	0.6875	0.5	0.328502	0.215385
Gh_D06G0204	3.18825	2.69791	0.466667	1	0.571429	NA	0.263158	0.64
Gh_D06G0207	3.45823	3.01432	0.731707	0.909091	0.882353	0.875	0.218069	0.373913
Gh_D06G0208	2.6833	-2.00195	0.702128	1	0.681818	1	0.437186	0.807692
Gh_D06G0213	3.41422	3.41355	0.769231	1	0.77027	1	0.23176	0.693548
Gh_D06G0282	3.4022	-0.782513	0.677419	0.619048	0.727273	0.789474	0.253731	0.575
Gh_D06G0370	2.59839	2.53564	0.5	0.576923	0.595745	0.909091	0.203008	0.46729
Gh_D06G0377	-0.751426	-1.60747	0.151515	0.388889	0	0.285714	0.00540541	0.0933333
Gh_D06G0403	4.57847	3.50708	0.285714	0.9	0.0434783	1	0.148515	0.376812
Gh_D06G0413	-0.945327	-1.93692	0.555556	1	0.576923	1	0.145631	0.538462
Gh_D06G0434	0.853629	0.0647458	0.898305	1	0.818182	1	0.130653	0.914286
Gh_D06G0460	6.14108	3.16995	0.647059	0.642857	0.613636	0.710526	0.292419	0.512712
Gh_D06G0467	3.75252	3.26623	0.965517	0.965517	0.955556	1	0.162362	0.328947
Gh_D06G0479	9.97221	6.80455	0.813953	0.866667	0.625	0.73913	0.184211	0.330189
Gh_D06G0487	6.07491	4.79594	0.866667	1	0.5625	1	0.276836	0.43299
Gh_D06G0505	3.76903	3.39827	0.84	1	0.811321	1	0.162393	0.415966
Gh_D06G0617	1.10944	1.40665	0.642857	0.5625	0.733333	0.692308	0.189723	0.230769
Gh_D06G0632	3.94231	3.07355	0.142857	0.673077	0.103448	0.375	0.0377358	0.128788
Gh_D06G0745	2.12017	1.49032	0.571429	0.916667	0.368421	1	0.184028	0.45977
Gh_D06G0784	2.30896	1.66236	0.954545	1	0.777778	1	0.334495	0.584906
Gh_D06G0789	5.26858	4.14276	0.133333	1	0	1	0.0509554	0.305785
Gh_D06G0794	5.09212	3.89361	0.655172	1	0.483871	1	0.136667	0.324873
Gh_D06G0828	1.90462	1.30593	0.622222	0.864865	0.487805	0.73913	0.1625	0.58011
Gh_D06G0837	4.76127	2.36846	0.919355	0.934783	0.846154	0.95	0.123457	0.375
Gh_D06G0864	4.45453	0.850424	0.695652	0.918919	0.5	0.973684	0.148	0.492147
Gh_D06G0906	-0.849398	-3.32193	0.705882	1	0.626374	0.970588	0.0919118	0.209524
Gh_D06G0919	1.02502	-0.953181	1	1	0.222222	1	0.128	0.302632
Gh_D06G0924	2.19461	1.65551	0.903226	1	0.685714	1	0.148855	0.592593
Gh_D06G0959	2.01096	1.98213	0.0769231	0.166667	0.0625	0.2	0.00869565	0.146341
Gh_D06G0992	4.26406	3.41735	0.6	0.833333	0.461538	0.75	0.362963	0.792683
Gh_D06G1049	0.752169	-0.24677	0.727273	0.923077	0.425	0.375	0.0495868	0.180723
Gh_D06G1068	4.68556	4.13858	0.76	0.666667	0.909091	0.875	0.172973	0.455882
Gh_D06G1103	5.49905	4.92759	0.863636	0.863636	0.837209	0.85	0.217949	0.364964
Gh_D06G1108	4.92266	4.51431	0.75	1	0.724138	1	0.122807	0.704545
Gh_D06G1116	2.16961	-3.32193	0.857143	1	0.822581	0.977273	0.143836	0.270161
Gh_D06G1142	3.73951	1.82722	0.741935	0.727273	0.723077	0.722222	0.252366	0.226667
Gh_D06G1152	3.8173	3.10412	0.0909091	0.6	0.380952	0.875	0.197115	0.166667
Gh_D06G1193	1.28806	1.05917	0.967213	1	0.913793	0.978723	0.149425	0.375527
Gh_D06G1210	4.86242	3.52436	0.909091	0.90625	0.885246	0.829268	0.161512	0.50289
Gh_D06G1227	1.02432	1.14559	1	1	0.947368	1	0.179641	0.341463
Gh_D06G1254	4.06197	3.51343	0.901099	0.952381	0.818182	0.972222	0.109756	0.46
Gh_D06G1263	0.409127	-1.25869	1	1	0.882353	1	0.0815047	0.323308
Gh_D06G1336	-0.93575	-3.32193	0.823529	1	0.722222	1	0.0273973	0.681159
Gh_D06G1345	5.69689	4.52441	0.444444	1	0.636364	1	0.0877193	0.571429
Gh_D06G1485	1.8716	1.49217	0.625	0.9375	0.571429	0.88	0.0780142	0.257143
Gh_D06G1509	4.06631	2.94035	0.666667	0.731707	0.5	0.5	0.134021	0.349398
Gh_D06G1517	2.72547	2.42376	0.692308	1	0.966667	1	0.106952	0.341709
Gh_D06G1542	0.56881	-0.504983	0.826087	0.956522	0.377778	0.818182	0.00719424	0.264151
Gh_D06G1565	3.41541	3.15607	1	0.666667	1	0.777778	0.327778	0.57346
Gh_D06G1612	0.0492221	-2.97719	0.444444	1	0.37931	1	0.109705	0.520548
Gh_D06G1634	2.61969	1.75769	0.444444	0.875	0.416667	0.909091	0.276923	0.4
Gh_D06G1664	4.47591	3.62986	0.903226	0.9	0.818182	0.961538	0.198381	0.442907
Gh_D06G1695	4.89041	0.0648641	0.611111	0.777778	0.611111	0.714286	0.34188	0.335821
Gh_D06G1700	3.92362	-2.99573	0.944444	1	0.857143	1	0.21	0.445833
Gh_D06G1742	0.310834	-0.863766	0.5625	0.727273	0.269231	0.75	0.104839	0.266667
Gh_D06G1747	4.22436	2.21044	0	0	0	0.6	0.5	0.0322581
Gh_D06G1748	1.88327	-1.86449	0.666667	1	0.25	0.826087	0.04	0.285714
Gh_D06G1799	4.6961	1.55137	0.913793	0.918033	0.796875	0.927273	0.15625	0.338308
Gh_D06G1906	3.88274	3.62896	0.952381	1	0.857143	1	0.129412	0.618557
Gh_D06G1910	2.3177	0.5793	0.388889	0.818182	0	0.8	0.0266667	0.206897
Gh_D06G1915	0.397631	-1.13985	0.923077	1	0.970588	1	0.261905	0.921053
Gh_D06G1925	2.87065	2.22323	0.9	1	0.833333	1	0.0765027	0.236749
Gh_D06G1945	3.8353	3.55056	0.543478	0.782609	0.536585	0.65	0.0451977	0.349515
Gh_D06G1949	3.20853	2.73701	0.928571	0.333333	0.833333	0	0.0547945	0.446154
Gh_D06G1964	3.59485	2.66992	0.789474	1	0.533333	1	0.2375	0.490196
Gh_D06G2069	2.06452	0.978933	0.807692	1	0.722222	1	0.127119	0.319444
Gh_D06G2082	2.20045	1.75843	1	1	0.933333	1	0.157447	0.629545
Gh_D06G2115	5.16638	4.686	1	0.8	0	0.5	0	0.4375
Gh_D06G2165	2.79295	2.149	0.740741	1	0.625	1	0.0676692	0.54955
Gh_D06G2239	1.15226	-0.234051	0.851852	0.75	0.823529	0.736842	0.118343	0.512605
Gh_D07G0001	-0.193105	-0.551128	0.105263	0.75	0	0.675676	0	0.682692
Gh_D07G0007	2.81499	2.74846	1	1	0.75	0.928571	0.258065	0.60241
Gh_D07G0036	2.03835	1.62423	0.45	1	0.0434783	1	0.0793651	0.494118
Gh_D07G0051	2.20625	1.26234	0.657143	1	0.764706	1	0.139706	0.393939
Gh_D07G0071	1.52446	0.155078	0.733333	1	0.4375	0.909091	0.206897	0.651316
Gh_D07G0095	2.95961	2.05082	0.59375	1	0.64	0.9375	0.278302	0.871795
Gh_D07G0203	5.68756	3.76589	0.733333	1	0.7	1	0.171429	0.489362
Gh_D07G0215	2.78089	2.08842	0.46875	0.75	0.458333	0.9	0.137615	0.438356
Gh_D07G0230	2.01255	0.56846	0.884615	0.928571	0.904762	0.947368	0.211896	0.391304
Gh_D07G0241	-1.66435	-3.32193	0.384615	1	0.333333	1	0.0384615	0.3
Gh_D07G0353	4.49457	3.2018	0.927536	1	0.904762	0.958333	0.213855	0.574879
Gh_D07G0377	0.658911	0.185645	0.684211	0.846154	0.636364	0.772727	0.117284	0.128788
Gh_D07G0436	1.48103	0.640137	0.173913	0.0833333	0.181818	0	0.109756	0.243902
Gh_D07G0467	6.11726	5.52654	0.784314	0.75	0.631579	0.5625	0.1875	0.21978
Gh_D07G0505	4.51446	0.403194	0.307692	0.333333	0.409091	0.5	0.429487	0.313433
Gh_D07G0509	-0.467002	-1.46075	0.6875	1	0.6	0.818182	0.161812	0.233766
Gh_D07G0516	0.966435	0.064255	0.448276	0.875	0.4	0.833333	0.0116279	0.2
Gh_D07G0519	3.56157	2.38819	0.657143	0.952381	0.481481	0.833333	0.100775	0.258621
Gh_D07G0520	3.21128	3.08234	0.851852	0.933333	0.785714	0.909091	0.150794	0.453488
Gh_D07G0583	2.9473	1.84287	0.967742	1	0.814815	0.666667	0.230769	0.428571
Gh_D07G0584	3.78774	2.47938	0.386364	0.714286	0.229167	0.535714	0.0945946	0.202454
Gh_D07G0602	2.47405	1.06898	0.310345	1	0.0952381	0.8	0.112903	0.535714
Gh_D07G0644	3.65167	2.75454	0.710526	1	0.5	1	0.142857	0.265957
Gh_D07G0673	2.29593	1.52961	0.529412	1	0.166667	1	0.150794	0.45283
Gh_D07G0735	4.42358	3.67729	0.916667	0.987179	0.885057	0.969697	0.188742	0.527778
Gh_D07G0736	2.64649	1.80106	0.481481	1	0.52381	1	0.176796	0.666667
Gh_D07G0803	5.55957	3.22257	0.784615	0.863636	0.685714	0.625	0.0703518	0.785714
Gh_D07G0832	7.24652	7.22836	0.645161	1	0.947917	0.986842	0.336887	0.725373
Gh_D07G0836	-1.61204	-3.32193	0.153846	1	0.166667	0.913043	0.0374332	0.693069
Gh_D07G0889	-1.90884	-1.97861	0.925	0.666667	0.714286	0.6	0.198925	0.245283
Gh_D07G0920	-0.647904	-2.4691	0.974359	1	0.918919	1	0.192982	0.496124
Gh_D07G1005	-0.908552	-3.32193	0.965986	0.984375	0.961538	1	0.228111	0.443396
Gh_D07G1021	4.78011	4.05074	0.653846	0.953125	0.641509	0.974359	0.325301	0.490654
Gh_D07G1030	7.52816	4.71773	0.891304	1	0.868421	1	0.213333	0.442907
Gh_D07G1032	3.39232	1.93879	1	0.741935	0.965517	0.789474	0.289855	0.362963
Gh_D07G1050	3.51815	3.57914	0.477477	0.970588	0.381818	0.964286	0.0610687	0.418919
Gh_D07G1057	2.21018	1.70691	0.843137	1	0.93617	0.986667	0.133117	0.405405
Gh_D07G1062	1.40485	0.151673	0.934211	0.94	0.965517	0.953125	0.190601	0.186047
Gh_D07G1092	3.09075	2.80428	0.981818	0.966667	0.914894	1	0.27381	0.306533
Gh_D07G1144	-0.883375	-3.32193	0.908333	0.967105	0.826446	0.953642	0.243697	0.599244
Gh_D07G1145	-0.440209	-3.32193	0.867925	0.98	0.842105	0.988095	0.188742	0.495082
Gh_D07G1202	1.72288	0.205209	0.880952	0.9375	0.690909	0.590909	0.329545	0.380952
Gh_D07G1217	-1.34148	-3.10671	0.849057	0.954545	0.738095	0.923077	0.164634	0.240741
Gh_D07G1248	2.64905	2.37773	0.30303	0.0833333	0.111111	0	0.090535	0.280702
Gh_D07G1254	0.339114	0.426278	0.205128	0.333333	0.121212	0	0.0801887	0.0909091
Gh_D07G1257	4.58836	2.5059	1	1	0.946429	0.972973	0.29589	0.556034
Gh_D07G1343	2.01914	1.42364	0.230769	0.285714	0.576923	0.642857	0.178082	0.222222
Gh_D07G1392	3.31995	2.81355	0.136364	0	0	0	0.0588235	0.265306
Gh_D07G1424	2.36741	1.24801	0.833333	1	0.833333	1	0.15	0.666667
Gh_D07G1541	0.835179	0.759164	0.781818	1	0.45	0.9	0.0842697	0.521739
Gh_D07G1573	-1.91106	-3.03284	0.4375	0.916667	0.333333	0.85	0.119565	0.285714
Gh_D07G1595	4.06892	4.00688	0.859649	1	0.853659	1	0.125604	0.277778
Gh_D07G1598	2.40819	2.09314	0.763158	0.84	0.7	0.75	0.324201	0.512048
Gh_D07G1604	3.07819	2.37077	0.625	1	0.444444	1	0.328859	0.738095
Gh_D07G1682	4.88197	3.64354	0.97561	1	0.967742	1	0.183784	0.245283
Gh_D07G1693	2.67045	1.95414	0.680851	0.833333	0.307692	0.294118	0.122699	0.373494
Gh_D07G1701	2.24476	1.1118	0.75	1	0.72973	1	0.183333	0.381579
Gh_D07G1760	2.59124	2.67413	0.785714	1	0.705882	1	0.265766	0.702857
Gh_D07G1776	1.71169	0.674859	0.666667	1	0.714286	1	0.228346	0.655172
Gh_D07G1777	2.16016	1.11098	0.909091	1	0.868421	1	0.244582	0.347826
Gh_D07G1827	-0.705231	-2.40258	0.704545	0.866667	0.424242	0.772727	0.2	0.565891
Gh_D07G1845	-0.30905	-1.99047	0	0.714286	0	0.75	0	0.213333
Gh_D07G1861	3.08464	2.70977	0.636364	0.8	0.5	0.875	0.150794	0.509804
Gh_D07G1870	5.33965	5.03668	0.612903	0.636364	0.631579	0.75	0.0853659	0.446154
Gh_D07G1871	3.54103	3.18108	0.850575	1	0.885246	1	0.165432	0.442136
Gh_D07G1925	5.35134	4.61491	0.961538	1	1	1	0.0617284	0.284091
Gh_D07G1927	5.23762	0.549749	1	1	0.958333	1	0.146825	0.324324
Gh_D07G1974	3.04113	2.72806	0.84375	0.944444	0.923077	0.928571	0.141667	0.185841
Gh_D07G2001	-0.13396	-0.847812	1	1	1	1	0.237569	0.376
Gh_D07G2015	3.63922	3.50425	0.93617	1	0.948718	1	0.177358	0.367347
Gh_D07G2099	2.04414	1.36868	0.702128	0.705882	0.444444	0.5	0.0979021	0.366972
Gh_D07G2105	3.16442	2.8204	0.840426	1	0.808219	1	0.190031	0.525926
Gh_D07G2113	3.80089	2.12559	0.333333	0.571429	0.185185	0.666667	0.0392157	0.272727
Gh_D07G2138	1.73031	-1.5336	0.787879	1	0.6	0.894737	0.125604	0.593023
Gh_D07G2171	1.81296	0.924759	0.486486	1	0.767857	1	0.209821	0.395973
Gh_D07G2297	2.67873	0.406891	0.0909091	0.5	0.0526316	0.733333	0.0169492	0.34058
Gh_D07G2359	1.45132	0.641854	0.48	0.880952	0.489362	0.897436	0.0526316	0.21645
Gh_D08G0074	3.23151	2.51632	0.979592	1	0.868852	0.90625	0.289973	0.595142
Gh_D08G0108	0.994803	-1.16923	1	1	0.777778	1	0.0986842	0.532468
Gh_D08G0134	2.81424	2.25704	0.390625	0.615385	0.155172	0.222222	0.0653061	0.260274
Gh_D08G0236	3.64912	1.9556	0.8125	0.829787	0.840909	0.809524	0.230769	0.706806
Gh_D08G0237	-0.266637	-1.95163	1	1	0.941176	1	0.104545	0.556818
Gh_D08G0286	1.41385	1.19951	0.487179	0.5	0.44	0.166667	0.151685	0.829787
Gh_D08G0385	4.54671	3.70912	0.714286	1	0.769231	0.933333	0.0588235	0.323077
Gh_D08G0387	0.672275	0.477754	0.771429	0.631579	0.685714	0.647059	0.194553	0.368852
Gh_D08G0393	-0.904441	-3.32193	0.823529	1	0.652174	1	0.194286	0.309859
Gh_D08G0404	3.41757	2.7852	0.736842	0.8	0.666667	0.875	0.280899	0.535354
Gh_D08G0408	6.43842	4.35475	0.724138	0.5	0.125	0.333333	0.0632184	0.327869
Gh_D08G0425	3.89783	3.44402	0.9	1	0.230769	0.666667	0.00877193	0.3
Gh_D08G0430	2.55223	2.22482	0.380952	0.888889	0.395349	0.8	0.18612	0.631579
Gh_D08G0459	3.87065	3.11818	0.333333	1	0.514286	1	0.0837209	0.341085
Gh_D08G0474	1.88237	1.39665	0.710843	1	0.803922	0.9375	0.139241	0.361257
Gh_D08G0480	0.0315498	-2.92822	0.972222	0.972222	0.666667	0.852941	0.0409357	0.184358
Gh_D08G0530	3.65389	2.8548	0.976471	0.973684	0.916667	0.903226	0.108647	0.273469
Gh_D08G0557	2.06874	1.69049	0.916667	1	0.888889	1	0.0752688	0.257143
Gh_D08G0583	1.05335	0.345257	0.571429	1	0.463415	1	0.0978261	0.547945
Gh_D08G0600	2.07885	1.35201	0.891892	1	0.647059	1	0.18541	0.5
Gh_D08G0601	6.27942	5.52819	0.714286	0.588235	0.74	0.714286	0.147482	0.306452
Gh_D08G0621	2.24661	1.2384	0.954545	0.909091	0.894737	0.875	0.144928	0.443038
Gh_D08G0633	2.03591	0.631286	0.541667	0.5	0.5	0.6	0.146552	0.234043
Gh_D08G0636	1.40666	0.845969	0.40625	0.636364	0.342105	0.4	0.0158103	0.327273
Gh_D08G0650	6.15311	2.04482	0.777778	1	0.633333	1	0.182796	0.792793
Gh_D08G0690	4.68523	3.06804	0.765625	1	0.823529	1	0.285393	0.583893
Gh_D08G0692	4.43145	3.9343	0.78481	0.826087	0.810811	0.764706	0.190299	0.577922
Gh_D08G0707	2.61835	1.19884	0.789474	0.928571	0.0952381	0.625	0.049505	0.747253
Gh_D08G0725	7.70253	5.64499	0.411765	0.153846	0.333333	0	0.0985915	0.209302
Gh_D08G0748	1.07443	0.279852	0.607143	1	0.418605	1	0.129032	0.467213
Gh_D08G0759	3.73829	1.79948	0.883721	1	0.894737	1	0.29572	0.5
Gh_D08G0826	0.941103	0.0703955	0.666667	1	0.387097	1	0.0192308	0.454545
Gh_D08G0832	9.07799	7.58787	0.8	1	0.574468	0.947368	0.171429	0.631206
Gh_D08G0834	0.0789978	-1.87462	0.942029	0.958333	0.652174	0.8	0.0841584	0.35443
Gh_D08G0840	0.163719	-2.59259	0.886364	0.939394	0.818182	0.885714	0.198413	0.461538
Gh_D08G0850	4.74856	2.73681	0.846154	1	0.875	1	0.221053	0.732759
Gh_D08G0875	5.26992	2.92299	0.807018	1	0.9	1	0.170347	0.473171
Gh_D08G0964	-0.141275	-1.13896	0.826923	0.777778	0.848485	0.741935	0.229102	0.417476
Gh_D08G0970	5.04266	2.45293	0.37931	0.818182	0.69697	0.958333	0.335821	0.7375
Gh_D08G0987	-0.90202	-1.36651	0.685714	0.882353	0.424242	0.777778	0.0988372	0.492754
Gh_D08G1044	2.38893	2.70805	0.696429	0.961538	0.756098	1	0.158163	0.636792
Gh_D08G1059	5.37347	4.46124	0.72	0.888889	0.615385	0.777778	0.197605	0.379562
Gh_D08G1076	1.53828	-1.84232	0.8	0.95122	0.672414	0.978723	0.194553	0.462312
Gh_D08G1113	1.57417	-1.42043	0.4	0.1	0.423077	0.142857	0.0860927	0.368421
Gh_D08G1128	5.16851	3.72911	0.886792	1	0.875	1	0.141264	0.317391
Gh_D08G1140	-0.109158	-0.51432	0.807692	1	0.448276	1	0.271523	0.892617
Gh_D08G1160	3.38004	-3.32193	0.923077	0.941176	0.928571	0.939394	0.202586	0.336585
Gh_D08G1182	-0.780965	-0.8207	0.764706	1	0.711538	1	0.0954198	0.376623
Gh_D08G1199	3.53875	3.25709	0.826923	0.974359	0.75	1	0.1571	0.483636
Gh_D08G1284	1.57481	0.592048	0.978261	1	0.9625	1	0.218884	0.645
Gh_D08G1294	2.55476	1.63089	0.727273	0.928571	0.8	0.909091	0.165939	0.5
Gh_D08G1313	3.68974	2.90304	0.815534	1	0.775862	1	0.165165	0.389706
Gh_D08G1334	2.32164	2.18703	0.684211	1	0.696429	0.975	0.156489	0.527363
Gh_D08G1352	5.49683	4.54852	0.392157	0.969697	0.338235	0.911765	0.0381944	0.43
Gh_D08G1368	-1.05503	-3.32193	0.970588	1	0.782609	1	0.0735294	0.290598
Gh_D08G1376	3.03187	0.599268	0.375	1	0.625	1	0.0431034	0.5
Gh_D08G1470	3.23648	2.6031	0.872881	1	0.753086	1	0.292566	0.572438
Gh_D08G1512	1.88712	1.10673	0.0833333	0.8	0.0392157	0.6	0.0392157	0.714286
Gh_D08G1522	0.199253	-0.921204	0.75	1	0.45	0.833333	0.154472	0.507463
Gh_D08G1538	3.82822	3.35728	0.0357143	0.375	0.0357143	0.125	0.0320513	0.328125
Gh_D08G1559	-0.754138	-3.32193	0.615385	0.545455	0.4375	0.3125	0.0865385	0.160221
Gh_D08G1568	6.34721	4.59116	0.136364	0.454545	0.12	0.583333	0.195572	0.52809
Gh_D08G1573	-0.427055	-1.19234	0.852941	1	0.839286	0.75	0.199454	0.342857
Gh_D08G1577	2.10841	1.7928	0.863014	0.925926	0.816327	0.777778	0.181159	0.273438
Gh_D08G1582	1.2901	0.468478	0.536585	1	0.666667	1	0.0929204	0.204545
Gh_D08G1688	3.4468	2.27854	0.543478	1	0.45283	1	0.0603175	0.208333
Gh_D08G1759	2.02375	0.980309	0.3	1	0.35	0.571429	0.192547	0.714286
Gh_D08G1804	2.67815	2.71807	1	1	0.948718	1	0.191126	0.311203
Gh_D08G1862	1.16713	-3.32193	0.912088	1	0.78125	0.96	0.0882353	0.295455
Gh_D08G1867	0.272388	-0.725996	1	1	1	1	0.178771	0.317308
Gh_D08G1868	3.78468	1.31618	0.857143	1	0.794872	1	0.220065	0.519084
Gh_D08G1872	1.17816	-2.35985	0.965517	1	0.983333	1	0.165079	0.427152
Gh_D08G1876	1.65793	0.185788	0.705882	1	0.833333	1	0.153061	0.335526
Gh_D08G1898	1.93264	0.108314	0.909091	0.980769	0.966667	1	0.23569	0.661074
Gh_D08G1901	2.48046	1.89417	0.333333	1	0.157895	1	0.0641026	0.5
Gh_D08G1904	0.870381	-0.864435	0.75	0.714286	0.6	0.727273	0.140625	0.463158
Gh_D08G1910	3.90869	0.214123	0.444444	1	0.153846	0.666667	0.0285714	0.09375
Gh_D08G1911	2.21731	0.378611	0.342857	0.730769	0.1	0.393939	0	0.125
Gh_D08G1959	1.99691	1.62359	0.701493	1	0.836735	1	0.266393	0.606061
Gh_D08G1987	3.08573	1.78438	0.470588	0.615385	0.65	0.842105	0.153846	0.567568
Gh_D08G1994	4.31334	3.61943	0.95	1	0.833333	1	0.217391	0.445455
Gh_D08G2033	2.47711	0.908877	0.352941	0.551724	0.392857	0.703704	0.135417	0.545455
Gh_D08G2069	4.84077	4.03294	0.892473	0.915663	0.892308	0.944444	0.281481	0.365957
Gh_D08G2079	2.0465	1.0951	0.625	1	0.5	0.833333	0.0515464	0.761194
Gh_D08G2175	4.17679	3.89932	0.333333	0.125	0.333333	0.166667	0.0621762	0.161765
Gh_D08G2206	3.37123	2.59692	0.774194	0.966667	1	0.952381	0.118519	0.22
Gh_D08G2211	6.28377	5.34	0.866667	0.941176	0.818182	0.888889	0.237288	0.637681
Gh_D08G2251	0.917227	-1.61636	0.733333	1	0.444444	1	0.040404	0.516129
Gh_D08G2256	2.70788	1.89207	0.45	1	0	0.666667	0	0.164179
Gh_D08G2311	3.63492	2.97082	0.78	1	0.575	0.967742	0.0852713	0.446927
Gh_D08G2391	7.02207	5.99919	0.6875	1	0.583333	1	0.253659	0.758621
Gh_D08G2427	2.38681	1.63067	0.819444	1	0.813953	1	0.177285	0.834437
Gh_D08G2441	2.41087	-0.385691	0.473684	0.833333	0.411765	0.6	0.212766	0.58209
Gh_D08G2525	2.34124	1.4278	0.72	1	0.758621	0.916667	0.244444	0.486486
Gh_D08G2533	8.87757	6.82028	0.625	1	0.354839	1	0.135678	0.560976
Gh_D08G2547	1.5083	-0.147219	0.972973	1	0.923077	1	0.13913	0.518182
Gh_D08G2571	4.51101	3.64938	0.783784	1	0.886792	0.978261	0.242424	0.573864
Gh_D09G0002	5.25839	4.05818	0.815789	0.954545	0.547619	1	0.117371	0.418605
Gh_D09G0039	1.87842	1.78236	0.953846	0.939394	0.854167	0.846154	0.132911	0.45
Gh_D09G0043	2.99715	1.73559	0.924731	0.978022	0.805195	0.936508	0.231928	0.431227
Gh_D09G0055	2.07145	1.63674	0.833333	1	0.710526	1	0.12766	0.528455
Gh_D09G0057	-0.471632	-3.32193	0.807692	1	0.740741	1	0.227273	0.42
Gh_D09G0109	3.67813	3.20357	0.636364	0.333333	0.375	0	0.174497	0.3
Gh_D09G0110	-0.00231129	-2.29569	0.911111	1	0.684211	1	0.0693069	0.22
Gh_D09G0130	3.80557	2.60712	0.444444	0.6	0.333333	0.5	0.012987	0.589744
Gh_D09G0133	3.87076	1.75859	0	1	0	NA	0	0.333333
Gh_D09G0183	3.97088	2.50492	0.15	0	0.114286	0.5	0.0275591	0.5
Gh_D09G0194	2.91212	1.16893	0.243902	1	0.341463	0.9375	0.0747126	0.583333
Gh_D09G0205	3.90267	3.18437	0.878788	1	0.833333	1	0.196429	0.433333
Gh_D09G0242	-1.08376	-2.53144	0.666667	1	0.777778	1	0.0131579	0.473684
Gh_D09G0247	1.87512	-1.29121	0.924528	1	0.903226	1	0.243478	0.314961
Gh_D09G0311	1.64342	0.0113087	0.333333	0.75	0.368421	0.846154	0.0663717	0.65625
Gh_D09G0337	5.70626	2.6324	0.548387	1	0.586207	0.8	0.263158	0.236364
Gh_D09G0346	3.97658	3.12748	0.861538	1	0.631579	1	0.0748031	0.488372
Gh_D09G0367	4.56551	4.01396	0.571429	1	0.368421	NA	0.0980392	0.0384615
Gh_D09G0381	3.55301	2.08024	0.871795	0.933333	0.773333	0.864407	0.270531	0.674923
Gh_D09G0389	-0.98996	-2.2132	0.927273	1	0.885714	1	0.11976	0.297872
Gh_D09G0396	-1.54316	-3.32193	0.974359	1	0.912281	1	0.400943	0.838509
Gh_D09G0399	3.49398	2.30191	0.487179	0.8	0.428571	0.928571	0.130208	0.359223
Gh_D09G0405	1.11175	-0.534279	0.882353	1	1	1	0.137097	0.484848
Gh_D09G0411	6.21806	4.88013	0.75	1	0.75	1	0.333333	0.388889
Gh_D09G0417	2.28503	1.83252	0.92	1	0.823529	0.944444	0.23913	0.355828
Gh_D09G0439	-1.42404	-3.32193	1	1	0.914286	1	0.0857909	0.365145
Gh_D09G0453	-0.0902773	-2.95259	0.823529	0.75	0.904762	0.857143	0.172	0.105263
Gh_D09G0471	3.30962	1.82593	0.823529	0.75	0.809524	1	0.168421	0.120879
Gh_D09G0523	3.32472	3.07451	0.703704	1	0.789474	1	0.25	0.514286
Gh_D09G0524	0.801215	0.94767	0.95122	1	0.917808	1	0.175896	0.386139
Gh_D09G0541	-1.67553	-0.993842	0.914894	1	0.946429	0.97561	0.142857	0.327801
Gh_D09G0576	1.5644	1.89105	0.75	1	0.307692	1	0.186528	0.683333
Gh_D09G0597	0.33372	-1.86003	0.759494	0.740741	0.816901	0.822222	0.185965	0.373737
Gh_D09G0601	-0.201471	-0.924245	0.821429	1	0.736842	1	0.229814	0.475728
Gh_D09G0625	1.78304	-0.412291	0.941176	1	0.895833	1	0.282927	0.607407
Gh_D09G0626	4.22693	1.16918	0.724138	0.984127	0.757576	0.976744	0.268293	0.446809
Gh_D09G0662	3.03435	1.91139	0.675676	1	0.657895	1	0.183761	0.542857
Gh_D09G0664	0.307712	0.378403	0.888889	1	0.930233	0.980392	0.293532	0.559524
Gh_D09G0680	-1.06119	-2.97513	0.686567	0.333333	0.474576	0.142857	0.126316	0.236842
Gh_D09G0682	-0.621364	-2.29261	0.904762	1	0.888889	1	0.126531	0.517241
Gh_D09G0776	1.96517	-2.40138	0.964286	0.961538	0.8	1	0.165354	0.536364
Gh_D09G0809	1.836	1.43808	0.527273	1	0.52	1	0.0517241	0.560847
Gh_D09G0817	5.69201	5.43482	0.90566	0.980769	0.863636	0.902439	0.287037	0.468293
Gh_D09G0827	1.16824	0.241372	0.89759	0.962963	0.858586	0.969697	0.238095	0.561644
Gh_D09G0834	3.04217	2.36322	0.55814	1	0.206897	1	0.0625	0.820513
Gh_D09G0896	0.163194	-1.9174	0.809524	0.921053	0.906977	0.948718	0.351724	0.44523
Gh_D09G0898	-0.057935	0.721587	0.727273	0.923077	0.555556	0.916667	0.108434	0.479452
Gh_D09G0955	3.56456	2.39582	0.65	1	0.37037	1	0.08	0.442308
Gh_D09G1012	4.58398	3.61538	0.826087	0.9	0.822222	0.923077	0.171429	0.396552
Gh_D09G1060	1.9608	1.4658	0.441176	1	0.290323	0.647059	0.158228	0.361111
Gh_D09G1061	0.409916	-0.847174	0.552632	0.714286	0.511628	0.636364	0.0993789	0.274725
Gh_D09G1078	1.74876	-1.17162	0.444444	0.666667	0.571429	0.8	0.13587	0.283582
Gh_D09G1092	2.9329	2.74086	0.767442	0.5	0.611111	0.142857	0.228464	0.373333
Gh_D09G1121	4.8663	4.43227	0.714286	1	0.933333	0.972222	0.15534	0.41989
Gh_D09G1147	2.33219	1.88921	0.85	0.846154	0.666667	0.636364	0.0551724	0.194175
Gh_D09G1164	5.12504	4.27367	0.771429	0.923077	0.575758	0.785714	0.311881	0.636364
Gh_D09G1207	-0.691397	-1.66739	0.883721	0.897959	0.65625	0.823529	0.182186	0.48
Gh_D09G1251	1.17113	-0.302326	0.722222	0.75	0.142857	0.555556	0.207143	0.496183
Gh_D09G1278	1.28411	0.985798	0.7	1	0.83871	1	0.181319	0.568841
Gh_D09G1393	0.778734	-1.02521	0.35	0.8	0.25	0.8	0.0555556	0.173077
Gh_D09G1412	0.980675	-0.133648	0.69697	1	0.707317	1	0.0733333	0.698795
Gh_D09G1420	8.21161	4.73914	0.84	0.913043	0.840909	0.958333	0.229947	0.329412
Gh_D09G1510	5.45018	4.93616	0.8125	0.952381	0.875	0.962963	0.233871	0.38
Gh_D09G1569	6.47341	5.29824	0.7	0.933333	0.75	0.727273	0.185792	0.5
Gh_D09G1582	8.01061	2.68216	0.288462	0.828571	0.393939	0.894737	0.0705882	0.549669
Gh_D09G1595	-0.609899	-1.34474	0.815789	1	0.797101	1	0.165289	0.293333
Gh_D09G1608	3.3112	2.79073	0.964286	1	0.921053	1	0.0826446	0.324324
Gh_D09G1653	-1.23275	-3.32193	0.684211	0.916667	0.653846	0.935484	0.0882353	0.5
Gh_D09G1700	1.36923	-0.829442	0.5	0.909091	0.15	0.8	0.04	0.407407
Gh_D09G1808	0.23399	-0.426971	0.105263	0.714286	0.0689655	0.529412	0.0410959	0.230769
Gh_D09G1866	2.12737	0.320054	0.826087	0.5625	0.678571	0.470588	0.215385	0.229508
Gh_D09G1895	1.74401	1.90747	0.527778	0.769231	0.344828	0.454545	0.0447761	0.212121
Gh_D09G1915	0.613607	-0.126625	0.789474	1	0.911765	0.933333	0.291457	0.356164
Gh_D09G2056	5.25003	4.9973	0.839286	1	0.871795	1	0.106061	0.264706
Gh_D09G2191	0.191045	-2.45958	0.529412	1	0.166667	0.8	0.01	0.333333
Gh_D09G2224	3.86707	1.46875	0.625	1	0.62069	1	0.221154	0.776119
Gh_D09G2255	6.29845	2.78074	0.230769	0.611111	0.125	0.294118	0.139785	0.389831
Gh_D09G2276	4.77593	1.52902	0.4	0.636364	0.263158	0.545455	0.16	0.220339
Gh_D09G2309	2.32343	1.27088	0.571429	0.5	0.444444	0.571429	0.204969	0.583333
Gh_D09G2415	2.71972	2.42052	0.333333	1	0.142857	0.5	0.0160428	0.246154
Gh_D10G0066	4.80357	1.42092	0.948276	0.985507	0.886364	0.978723	0.251282	0.602564
Gh_D10G0102	4.06752	2.07504	0.487179	0.588235	0.5	0.384615	0.216981	0.322581
Gh_D10G0111	-1.66546	-2.71627	0.814815	0.75	0	0.2	0.0140845	0.289256
Gh_D10G0218	3.07617	2.23347	0.740741	0.882353	0.684211	1	0.240196	0.368421
Gh_D10G0240	-1.0792	-2.147	0.92	0.974359	0.538462	1	0.142857	0.358382
Gh_D10G0295	4.72523	3.9362	0.5	0.153846	0.21875	0.2	0.0387597	0.229167
Gh_D10G0406	0.528317	-1.43158	0.756098	1	0.388889	0.8	0.192982	0.653846
Gh_D10G0568	1.98572	2.04776	0.47619	0.764706	0.228571	0.565217	0.042328	0.203947
Gh_D10G0592	-0.419844	-0.851241	0.791667	0.969697	0.642857	1	0.0588235	0.352459
Gh_D10G0602	2.0986	1.16422	0.407407	0.837838	0.5	0.804878	0.0647059	0.414815
Gh_D10G0651	1.94078	1.28784	0.726316	0.982759	0.564103	1	0.211594	0.555
Gh_D10G0680	5.02731	2.66768	0.709677	1	0.565217	1	0.14359	0.590361
Gh_D10G0704	3.5243	3.33541	0.88	0.3125	0.774194	0.615385	0.155556	0.230769
Gh_D10G0715	4.50565	3.30565	0.875	1	1	0.923077	0.152047	0.43038
Gh_D10G0718	6.28157	3.76266	0.717949	1	0.735294	1	0.105263	0.311111
Gh_D10G0811	0.734879	0.398427	0.888158	0.982906	0.880282	0.990099	0.184343	0.487889
Gh_D10G0839	1.09043	0.69508	0.517241	1	0.758621	0.96	0.186603	0.517857
Gh_D10G0949	5.27521	4.95875	0.307692	0.8125	0.157895	1	0.0469799	0.421569
Gh_D10G0980	2.65753	0.555101	0.903226	1	0.921569	1	0.243728	0.589041
Gh_D10G1053	1.61205	1.22594	0.727273	0.833333	0.894737	1	0.102273	0.253165
Gh_D10G1057	3.18239	2.64503	0.848485	0.793103	0.833333	0.8	0.13806	0.247191
Gh_D10G1086	8.08493	5.12078	0.791667	0.952381	0.8	0.928571	0.231214	0.703125
Gh_D10G1094	0.342736	-1.22333	0.736842	0.944444	0.723404	1	0.137615	0.311594
Gh_D10G1152	-1.03587	-1.84756	0.68	1	0.486486	1	0.251938	0.459184
Gh_D10G1191	2.25785	1.71351	0.583333	1	0.413793	1	0.209486	0.714286
Gh_D10G1243	2.01448	1.24093	0.386364	0.952381	0.268293	0.829268	0.105263	0.431034
Gh_D10G1247	1.98866	1.38125	0.59375	0.5	0.34375	0.0909091	0.258772	0.5
Gh_D10G1275	2.33085	1.48499	0.919355	0.95	0.88	0.857143	0.152727	0.355372
Gh_D10G1278	0.536316	0.210939	0.727273	1	0.75	1	0.232759	0.548023
Gh_D10G1286	2.62858	1.10716	0.791045	1	0.698113	0.967742	0.168675	0.6
Gh_D10G1296	0.919337	0.482822	0.789474	1	0.7	0.970588	0.141509	0.398305
Gh_D10G1310	2.78769	2.9571	0.772727	1	0.911111	1	0.192	0.321429
Gh_D10G1342	-0.118624	-0.303855	0.782609	0.571429	0.863636	0.642857	0.137755	0.325581
Gh_D10G1385	3.84994	3.15194	0.940299	1	0.895522	1	0.124088	0.463277
Gh_D10G1398	0.0640786	-2.41039	0.72	1	0.7	1	0.17	0.485294
Gh_D10G1399	-0.729785	-2.56167	0.647059	0.666667	0.588235	0.75	0.0802469	0.545455
Gh_D10G1403	5.903	5.02455	0.941176	1	0.969697	1	0.253456	0.559783
Gh_D10G1419	4.5838	3.65028	0.649123	0.75	0.538462	0.766667	0.144118	0.622222
Gh_D10G1434	8.48661	6.52289	0.685714	0.6875	0.705882	0.923077	0.239766	0.609756
Gh_D10G1466	5.89523	5.02606	0.766667	1	0.565217	0.866667	0.16129	0.256944
Gh_D10G1494	3.66121	2.88298	0.8	1	0.756757	1	0.0962567	0.472527
Gh_D10G1500	1.07169	0.303582	0.673469	1	0.676471	1	0.302799	0.551587
Gh_D10G1539	2.56539	-3.32193	0.538462	0.75	0.461538	1	0.142857	0.375
Gh_D10G1556	4.9238	3.78851	0.929825	1	0.911765	1	0.217848	0.380165
Gh_D10G1640	3.40631	2.52852	0.333333	1	0.354839	0.875	0.144033	0.240876
Gh_D10G1642	0.932764	0.26052	0.911111	0.921875	0.786517	0.869565	0.145897	0.363057
Gh_D10G1646	-0.721139	-2.26532	0.423077	1	0.571429	0.947368	0.150754	0.458647
Gh_D10G1727	2.63558	1.91091	0.767442	0.904762	0.8125	0.777778	0.25	0.628571
Gh_D10G1734	-0.320314	-0.0771823	0.857143	1	0.613636	0.971429	0.129032	0.413793
Gh_D10G1774	3.6855	2.98448	0.8	0.95	0.829268	0.94	0.217391	0.421405
Gh_D10G1777	6.01294	5.95222	0.403226	0.384615	0.362069	0.764706	0.0418848	0.35
Gh_D10G1848	-1.18845	-0.883622	0.522727	0	0.243243	0	0.13871	0.0952381
Gh_D10G1849	4.11172	3.41745	0.893939	1	0.8125	1	0.256198	0.673913
Gh_D10G1888	2.09522	1.40747	0.708333	1	0.419355	0.846154	0.217617	0.802817
Gh_D10G1927	2.09281	1.7655	0.882353	1	0.815789	1	0.290323	0.3
Gh_D10G1970	2.86256	3.17741	0.780488	0.8	0.705882	0.65	0.0952381	0.51634
Gh_D10G1980	4.42809	-0.853659	0.621622	0.769231	0.692308	0.772727	0.213333	0.365591
Gh_D10G1994	0.950752	-0.614473	0.939394	1	0.895522	0.94	0.118959	0.341014
Gh_D10G2042	1.53485	1.61966	0.826087	0.909091	0.571429	0.916667	0.103774	0.514286
Gh_D10G2049	3.21511	2.58346	0.684211	0.863636	0.818182	0.954545	0.119718	0.465753
Gh_D10G2087	0.516858	-0.112213	0.583333	0.5	0.333333	0.428571	0.146667	0.153846
Gh_D10G2111	2.34115	2.40813	1	1	0.95	1	0.120482	0.381818
Gh_D10G2153	6.38735	4.09407	0.852941	0.96	0.853659	0.966667	0.167364	0.281481
Gh_D10G2213	2.67048	1.03133	0.8	1	0.806452	1	0.0898204	0.342105
Gh_D10G2263	2.47765	-2.02793	0.857143	1	1	1	0.147826	0.417219
Gh_D10G2279	1.54514	-3.32193	0.96875	1	0.935252	1	0.167689	0.408696
Gh_D10G2281	0.579508	-2.85728	0.869565	1	0.933333	1	0.471698	0.116667
Gh_D10G2302	3.17291	0.09711	0.784314	1	0.481481	1	0.148936	0.350746
Gh_D10G2308	3.86603	3.9752	0.470588	0.513514	0.533333	0.24	0.12844	0.398305
Gh_D10G2310	1.09303	2.69715	0.553191	1	0.641026	1	0.144578	0.616279
Gh_D10G2326	1.02762	-2.81587	0.727273	0.933333	0.769231	0.961538	0.196078	0.275641
Gh_D10G2334	0.398082	-1.27898	0.666667	1	0.461538	1	0.144231	0.554054
Gh_D10G2338	-0.02925	-2.04102	0.927536	0.967213	0.927273	0.976744	0.148571	0.252918
Gh_D10G2353	1.21808	-0.27904	1	NA	0.833333	1	0.355932	0.416667
Gh_D10G2358	5.13329	4.78488	0.94	0.96	0.865385	0.8125	0.215259	0.278788
Gh_D10G2426	1.86687	1.54384	0.571429	0.916667	0.25	0.391304	0.0804598	0.0822785
Gh_D11G0003	3.7924	3.79329	0.953488	1	0.859649	1	0.137255	0.637097
Gh_D11G0009	0.282557	-1.24606	0.333333	0.428571	0.352941	0.444444	0.0863309	0.174312
Gh_D11G0067	1.36206	1.30396	0.583333	1	0.647059	1	0.148148	0.52973
Gh_D11G0115	2.6237	2.09489	0.648649	0.684211	0.692308	0.888889	0.109312	0.182609
Gh_D11G0156	2.64035	0.785846	0.0833333	1	0.03125	0.333333	0.0440252	0.807692
Gh_D11G0176	-1.35414	-1.37502	0.909091	0.974359	0.846154	0.933333	0.105691	0.264045
Gh_D11G0211	4.25485	3.32594	0	0.333333	0.015873	0.285714	0	0.55
Gh_D11G0294	5.57256	4.98994	0.770492	1	0.914894	1	0.152318	0.629787
Gh_D11G0347	3.14916	0.899492	0.375	0.75	0.5	0.875	0.0988372	0.603774
Gh_D11G0354	0.785756	-0.368411	0.588235	0.818182	0.545455	0.6	0.2	0.416667
Gh_D11G0394	3.63371	1.07611	0.555556	0.875	0.517241	0.875	0.158879	0.379747
Gh_D11G0415	1.48282	1.38898	0.466667	1	0.111111	1	0.0909091	0.55102
Gh_D11G0441	3.04841	2.45845	0.0384615	0.25	0	0	0.119718	0.392157
Gh_D11G0453	2.39431	1.91151	0.652174	0.652174	0.891566	0.859375	0.315104	0.563107
Gh_D11G0495	0.154221	-3.32193	0.666667	0.722222	0.310345	0.421053	0.0632184	0.340426
Gh_D11G0523	-0.199292	-1.94089	0.666667	0.333333	0.444444	0.818182	0.121951	0.308824
Gh_D11G0636	1.46014	1.2545	0.545455	0.75	0.5	1	0.0842105	0.44186
Gh_D11G0637	2.87656	1.89916	0.153846	0.125	0.0714286	0.2	0.0131579	0.0875
Gh_D11G0648	3.88407	3.15453	0.888889	0.75	0.64	0.692308	0.357143	0.605839
Gh_D11G0649	3.00815	2.65673	0.4	0.75	0.230769	0.642857	0.25	0.631944
Gh_D11G0796	6.24741	5.83339	0.52	0.722222	0.181818	0.55	0.0629139	0.705882
Gh_D11G0831	1.72965	1.45172	0.787879	0.986301	0.822222	1	0.125	0.521401
Gh_D11G0896	3.65554	2.01329	0.839286	0.826087	0.74	0.868421	0.143443	0.186747
Gh_D11G0910	1.48349	0.984262	0.483871	0.307692	0.125	0.272727	0.117021	0.320988
Gh_D11G0916	-1.24221	-3.32193	0.9	1	0.5	1	0.0212766	0.363636
Gh_D11G0950	1.4988	1.24161	0.898734	1	0.861538	0.928571	0.105611	0.638095
Gh_D11G1059	1.50951	0.705733	1	1	1	1	0.180412	0.766355
Gh_D11G1066	0.20677	-0.463138	0.647059	0.823529	0.314286	0.416667	0.0581395	0.376344
Gh_D11G1077	4.17044	4.06355	0.340426	0.193548	0.234043	0.0769231	0.0873362	0.081761
Gh_D11G1086	-0.676557	-3.09706	0.658537	0.733333	0.431818	0.5	0.132275	0.435897
Gh_D11G1105	3.24642	2.22813	0.931818	0.878788	0.8	0.888889	0.198473	0.386364
Gh_D11G1141	2.35073	-0.307329	0.660714	0.962264	0.444444	0.852941	0.191571	0.55615
Gh_D11G1181	4.33202	3.58769	0.52381	1	0.4	1	0.189091	0.48583
Gh_D11G1196	0.740225	-1.74007	0.8	1	0.809524	1	0.253456	0.577007
Gh_D11G1252	5.84723	4.78742	0.297297	0.875	0.0701754	0.826087	0.0432432	0.291667
Gh_D11G1272	3.23871	1.76184	0	0.153846	0	0.142857	0	0.35
Gh_D11G1284	1.79481	1.38035	0.893939	1	0.84127	0.92	0.1893	0.318681
Gh_D11G1319	3.15266	2.95163	0.15625	0.136364	0.193548	0.181818	0.0742857	0.181818
Gh_D11G1341	0.176111	-0.394507	0.96	1	0.878788	0.944444	0.164319	0.610687
Gh_D11G1354	-0.24903	-1.1897	0.15	0.714286	0.0512821	0.666667	0.0113208	0.421687
Gh_D11G1442	4.24196	2.32519	0.821429	0.75	0.625	0.5	0.0869565	0.183099
Gh_D11G1461	-0.920599	-1.80005	0.828571	0.857143	0.615385	0.625	0.0571429	0.753623
Gh_D11G1493	5.96452	4.41662	0.820513	1	0.722222	1	0.277778	0.75
Gh_D11G1513	-0.128356	-1.30719	0.926471	1	0.939394	1	0.130233	0.240506
Gh_D11G1577	1.40545	1.20788	0.659574	1	0.65625	0.964286	0.152632	0.654867
Gh_D11G1614	2.36808	1.80368	0.833333	0.375	0.75	0.333333	0.211165	0.317757
Gh_D11G1628	2.54263	1.57001	0.647059	0.954545	0.59375	0.884615	0.15122	0.421429
Gh_D11G1659	2.5065	2.12965	0.742857	1	0.680851	1	0.130564	0.468208
Gh_D11G1675	2.3299	1.90142	0.377358	0.230769	0.216216	0.4	0.0361446	0.268657
Gh_D11G1685	-0.0987016	-0.681905	0.69697	0.875	0.423077	0.333333	0.122222	0.3
Gh_D11G1697	0.998333	-0.76333	0.3	0.571429	0.285714	0.692308	0.0666667	0.540541
Gh_D11G1703	-0.178892	-0.662098	0.441176	1	0.363636	1	0.0879479	0.451613
Gh_D11G1731	1.54162	1.26513	0.55	0.7	0.304348	0.333333	0.158301	0.540816
Gh_D11G1734	0.704281	-0.765442	0.857143	1	0.883721	0.977273	0.0879121	0.268139
Gh_D11G1748	0.982589	-1.14925	0.805195	0.95	0.655738	0.96	0.229911	0.471774
Gh_D11G1799	5.25185	3.89453	0.835443	1	0.693878	1	0.21	0.339806
Gh_D11G1873	2.56406	2.34702	0.790323	1	0.5	0.333333	0.179931	0.178571
Gh_D11G1875	3.87276	2.95452	0.735294	0.583333	0.6	0.363636	0.202312	0.54902
Gh_D11G1901	1.73909	0.629789	0.580645	0.454545	0.466667	1	0.102041	0.647619
Gh_D11G1918	2.1279	2.7886	0.875	0.846154	0.833333	0.75	0.169643	0.45
Gh_D11G1926	1.22068	0.329243	0.526316	0.7	0.434783	0.769231	0.121429	0.333333
Gh_D11G1962	-0.174729	-2.78584	0.481481	1	0.137931	0.875	0.0660793	0.525424
Gh_D11G1971	-1.40151	-1.65589	0.933333	1	0.739726	0.95	0.138365	0.383721
Gh_D11G2039	2.77057	2.38324	0.142857	NA	0.285714	NA	0.142857	0.30303
Gh_D11G2050	0.671465	0.218934	0.648649	0.906977	0.44186	0.666667	0.0456621	0.37931
Gh_D11G2076	2.89889	2.01036	0.813953	1	0.820896	1	0.160959	0.602076
Gh_D11G2146	3.23863	3.46497	0.982143	1	0.953271	1	0.355042	0.534535
Gh_D11G2158	6.43506	4.68399	0.807018	1	0.712329	0.939394	0.255521	0.511111
Gh_D11G2218	-1.67251	-3.32193	0.891304	0.95122	0.84058	0.980392	0.113793	0.322034
Gh_D11G2225	-0.093206	-1.15907	1	1	0.952381	1	0.165289	0.426966
Gh_D11G2278	1.74477	-0.686479	0.263158	0.6	0.0888889	0	0.0255474	0.0136986
Gh_D11G2289	1.57641	1.60374	0.875862	0.990476	0.877551	1	0.168831	0.425439
Gh_D11G2296	0.614964	-1.97699	0.5	0.384615	0.555556	0.666667	0.114754	0.368421
Gh_D11G2308	2.93211	2.25873	0.575758	1	0.333333	1	0.0890411	0.5
Gh_D11G2330	2.40354	1.49181	0.711111	0.913043	0.678571	0.909091	0.0970149	0.25
Gh_D11G2337	2.59783	1.74051	0.631579	0.909091	0.764706	0.903226	0.181818	0.46
Gh_D11G2369	2.73545	2.24481	0.759259	0.984848	0.675676	0.97619	0.120536	0.398577
Gh_D11G2378	3.82724	3.31875	0.981818	0.891304	0.813559	0.784314	0.157377	0.386029
Gh_D11G2387	6.17759	3.41899	0.958333	1	0.820513	0.944444	0.20442	0.505155
Gh_D11G2414	2.09781	2.1571	0.735294	0.956522	0.482759	0.8125	0.131579	0.375
Gh_D11G2424	2.57578	1.92413	0.769231	1	0.85	1	0.174089	0.409449
Gh_D11G2439	6.40522	5.86729	0.826923	0.868421	0.75	0.75	0.232877	0.5
Gh_D11G2443	2.9671	0.303067	0.961538	1	0.976744	1	0.199234	0.383838
Gh_D11G2447	1.68073	0.870332	0.478261	0.85	0.4	0.636364	0.141304	0.430108
Gh_D11G2462	3.66485	3.06303	0.75	1	0.611111	1	0.270531	0.73913
Gh_D11G2469	4.05966	2.25739	0.5	0.833333	0.714286	0.826087	0.266409	0.39899
Gh_D11G2539	4.00029	3.0891	0.421053	0.9375	0.0357143	0.0454545	0.0135135	0.185185
Gh_D11G2541	-0.545877	-1.3976	0.785714	0.85	0.666667	0.857143	0.160839	0.429752
Gh_D11G2571	2.64703	1.89359	0.722222	0.555556	0.65	0.727273	0.154545	0.352113
Gh_D11G2573	0.140115	-0.503751	0.940476	0.980392	0.921053	0.945946	0.215613	0.335766
Gh_D11G2578	-1.76194	-2.77032	0.0833333	0.235294	0.263158	0.407407	0	0.126214
Gh_D11G2600	2.47163	1.91944	0.820513	1	0.727273	0.833333	0.18932	0.337209
Gh_D11G2603	6.2142	3.69035	0.763158	1	0.622642	0.96	0.16129	0.418182
Gh_D11G2653	4.94792	4.06368	0.446809	0.6875	0.4375	0.666667	0.11465	0.473684
Gh_D11G2657	3.2759	2.96128	0.766667	1	0.857143	1	0.0982143	0.392241
Gh_D11G2693	2.37588	0.769043	0.8	0.809524	0.625	0.791667	0.308901	0.62
Gh_D11G2724	1.2408	0.364117	0.975	1	0.9375	1	0.192118	0.503676
Gh_D11G2750	1.85368	1.15732	0.5	0.5	0.375	0.428571	0.0714286	0.135135
Gh_D11G2757	5.66543	5.65203	0.514286	0.463415	0.666667	0.765957	0.168367	0.433333
Gh_D11G2767	4.55488	3.92045	0.833333	0.875	0.78125	0.971429	0.118343	0.433155
Gh_D11G2785	6.37154	5.91439	0.5	0.857143	0.666667	0.5	0.251748	0.150685
Gh_D11G2909	4.929	3.86322	0.25	0.8	0	0.333333	0	0.102564
Gh_D11G2971	1.87096	-0.0417643	0.5	1	0.3	0.933333	0.0204082	0.483333
Gh_D11G2975	5.32199	2.64395	0.764706	1	0.521739	1	0.197605	0.428571
Gh_D11G2993	0.0264353	-2.3661	NA	0	NA	0.333333	NA	0.377778
Gh_D11G3040	0.68604	-2.91817	0.961538	0.977778	0.894737	0.982456	0.230189	0.419444
Gh_D11G3182	-1.4451	-3.32193	0.333333	1	NA	1	0	0.454545
Gh_D11G3207	1.14444	-0.241695	0.833333	1	0.944444	1	0.160221	0.434783
Gh_D11G3319	3.48137	3.26081	0.7	0.931818	0.6	0.92	0.181102	0.497382
Gh_D12G0002	1.43794	0.884138	0	0.393939	0	0.5	0.00613497	0.502778
Gh_D12G0007	1.57134	0.765167	0.744681	0.923077	0.595745	0.903226	0.20922	0.503597
Gh_D12G0008	2.10702	1.68766	0.811321	0.846154	0.857143	0.75	0.287324	0.382166
Gh_D12G0009	2.08736	1.16969	0.538462	1	0.619048	1	0.0985401	0.666667
Gh_D12G0050	4.37041	3.33619	0.423077	0.833333	0.26087	1	0.0491803	0.632353
Gh_D12G0051	1.67022	2.32681	0.358974	0.608696	0.264706	0.692308	0.023622	0.686869
Gh_D12G0054	4.81521	3.13342	0.15	1	0.448276	1	0.150215	0.923077
Gh_D12G0081	1.00268	0.40055	0.971223	1	0.912621	1	0.180587	0.421053
Gh_D12G0086	2.60698	2.74954	0.789474	1	0.681818	1	0.171348	0.325967
Gh_D12G0087	2.45658	2.1529	0.818182	1	0.69697	1	0.0913978	0.431193
Gh_D12G0122	-0.881971	-1.30877	0.627907	0.666667	0.444444	0.666667	0.100418	0.294118
Gh_D12G0142	2.25504	1.00694	0.942857	1	0.8	1	0.177515	0.523256
Gh_D12G0158	4.69219	3.94918	0.625	0.865385	0.466667	0.871795	0.146269	0.363208
Gh_D12G0160	1.76091	1.17345	0.75	1	0.846939	1	0.147959	0.315152
Gh_D12G0190	5.46494	3.94538	0.815385	0.981481	0.772727	1	0.257895	0.387417
Gh_D12G0191	0.761105	-0.974316	0.747475	1	0.666667	1	0.204545	0.401869
Gh_D12G0195	6.97157	5.20501	0.692308	0.888889	0.37931	0.625	0.202073	0.745455
Gh_D12G0204	-0.0407948	-2.12155	0.848485	1	0.7	1	0.0380952	0.428571
Gh_D12G0236	8.51034	5.34276	0.83908	1	0.861538	1	0.254777	0.508065
Gh_D12G0260	4.84627	3.92767	0.705882	0.888889	0.727273	0.875	0.21547	0.541667
Gh_D12G0289	1.00332	-2.29161	1	1	0.896552	0.952381	0.106557	0.52027
Gh_D12G0293	-1.21316	-1.67174	0.644444	0.921053	0.787234	0.961538	0.14248	0.387755
Gh_D12G0365	1.46181	-0.397926	0.0434783	0.241379	0	0.238095	0.0379147	0.432099
Gh_D12G0376	5.0115	4.26648	0.704545	0.842105	0.722222	0.9	0.165714	0.472441
Gh_D12G0388	3.92946	3.70502	0.702703	1	0.678571	0.954545	0.122951	0.381944
Gh_D12G0389	3.3822	1.0842	0.76	1	0.647059	1	0.125	0.474026
Gh_D12G0426	0.189135	-1.08021	0.285714	0.571429	0.153846	0.357143	0.0194175	0.385417
Gh_D12G0447	4.60644	3.74168	0.738095	0.823529	0.795455	0.756757	0.29235	0.444142
Gh_D12G0476	0.984907	0.432874	0.894737	0.964286	1	1	0.134454	0.75
Gh_D12G0477	3.24429	2.84522	0.87037	1	0.853659	1	0.200692	0.539474
Gh_D12G0502	4.02592	3.51395	0.8	1	0.5625	1	0.151261	0.606061
Gh_D12G0549	3.48465	2.54952	0.803571	0.897436	0.666667	0.705882	0.218855	0.578431
Gh_D12G0620	2.04072	1.84762	0.923077	1	0.8	1	0.121673	0.643411
Gh_D12G0669	2.03289	1.62769	0.97561	1	0.913043	1	0.227513	0.428571
Gh_D12G0674	1.28769	1.18104	0.2	0.647059	0.0769231	0.588235	0	0.301471
Gh_D12G0804	3.13374	1.96893	0.888889	1	0.818182	1	0.13253	0.346457
Gh_D12G0805	-0.0229674	-3.32193	0.62766	1	0.5	1	0.12381	0.810811
Gh_D12G0824	-0.251805	-1.64255	0.85	1	0.901408	1	0.177083	0.490196
Gh_D12G0842	2.64432	1.66626	0.585366	1	0.733333	1	0.229592	0.45
Gh_D12G0875	0.652036	-0.267613	0.217391	0.166667	0.272727	0.153846	0.183099	0.0909091
Gh_D12G0883	1.24842	-1.38891	0.5	0.705882	0.5	0.538462	0.335052	0.572464
Gh_D12G0890	0.897022	0.262166	0.594595	1	0.513514	1	0.203704	0.4375
Gh_D12G0936	3.61857	3.06614	0.617647	0.454545	0.423077	0.833333	0.104167	0.288889
Gh_D12G1009	-0.0543335	-0.81332	0.214286	0.8	0.0909091	0.583333	0.213115	0.602151
Gh_D12G1016	3.94848	2.96134	0.709677	1	0.529412	0.965517	0.116667	0.420168
Gh_D12G1026	4.36001	3.87453	0.756098	0.571429	0.5	0.375	0.153846	0.297297
Gh_D12G1123	2.65204	2.58253	0.5	1	0.125	1	0.0955414	0.553191
Gh_D12G1145	4.49492	0.658213	0.897959	0.967742	0.930233	1	0.176471	0.310606
Gh_D12G1171	6.68928	6.36253	1	1	1	1	0.253165	0.431034
Gh_D12G1181	0.632958	-2.19303	0.833333	1	0.666667	0.73913	0.0816327	0.674797
Gh_D12G1197	0.954851	-0.14971	0.4	0.55	0.285714	0.0869565	0.0810811	0.384615
Gh_D12G1210	2.04659	1.18236	0.794521	0.735294	0.765625	0.5625	0.108571	0.404372
Gh_D12G1257	2.74877	2.09471	0.823529	1	0.777778	1	0.0526316	0.8
Gh_D12G1279	-0.659304	-1.25623	0.884615	1	0.878049	1	0.375465	0.513661
Gh_D12G1294	2.11491	2.03543	0.883333	0.98	0.870968	1	0.231429	0.429293
Gh_D12G1324	3.98065	3.31902	0.684211	0.625	0.571429	0.5	0.0540541	0.212121
Gh_D12G1415	2.82657	0.259612	0.88	0.956522	0.73913	0.846154	0.257511	0.39
Gh_D12G1454	3.31781	1.66297	0.8	0.764706	0.653846	0.647059	0.0965517	0.272109
Gh_D12G1461	2.68483	0.829296	0.529412	NA	0.346154	1	0.0901288	0.358974
Gh_D12G1481	-1.72546	-3.32193	0.826087	1	0.88	0.970588	0.141975	0.405882
Gh_D12G1488	2.59101	0.177446	0.794118	1	0.75	0.857143	0.15035	0.309942
Gh_D12G1492	3.96481	-0.627563	0.714286	0.923077	0.6	0.833333	0.176471	0.621849
Gh_D12G1496	3.91739	3.50831	0.609756	0.933333	0.583333	0.8	0.0591716	0.371429
Gh_D12G1502	-0.0347985	-1.1275	0.828571	0.945946	0.875	0.892857	0.132184	0.488636
Gh_D12G1556	4.9097	3.90818	0.586207	0.333333	0.64	0.666667	0.132184	0.409091
Gh_D12G1633	-0.293132	-2.96745	0.918033	1	0.830769	1	0.137931	0.371287
Gh_D12G1641	4.29272	3.43357	0.698113	0.64	0.681818	0.809524	0.0932836	0.235294
Gh_D12G1642	1.20716	0.951583	0.826923	1	0.789474	1	0.101942	0.385965
Gh_D12G1655	6.07287	5.01943	0.671875	1	0.4375	1	0.443089	0.931034
Gh_D12G1723	3.25242	2.6275	0.9375	1	0.875	1	0.271654	0.65625
Gh_D12G1841	3.5355	0.428965	0.636364	1	0.384615	1	0.06	0.555556
Gh_D12G1854	0.100502	-0.578405	0.764706	1	1	1	0.217391	0.5125
Gh_D12G1962	1.10225	-0.0557376	0.666667	0.806452	0.473684	0.9375	0.0509554	0.503311
Gh_D12G1963	-1.60714	-2.32136	0.964286	1	1	0.818182	0.0721649	0.666667
Gh_D12G1992	0.603798	0.366469	0.929825	1	0.795918	1	0.0786164	0.31068
Gh_D12G2072	3.19537	3.00044	0.674419	1	0.684211	1	0.134831	0.66129
Gh_D12G2205	0.820639	-1.37439	0.566038	0.714286	0.606061	0.666667	0.193717	0.721519
Gh_D12G2230	5.81885	4.72743	0.526316	1	0.307692	1	0.1	0.8
Gh_D12G2244	-0.12769	-0.240242	0.35	0.428571	0.36	0.444444	0.210227	0.0985915
Gh_D12G2268	2.80119	2.16428	0.314286	1	0.114286	0.857143	0.0747126	0.574468
Gh_D12G2289	2.21012	1.97407	0.794872	0.666667	0.548387	0.5	0.078125	0.474576
Gh_D12G2295	1.89933	1.06015	0.5	0.909091	0.6	1	0.146341	0.960784
Gh_D12G2311	2.9103	2.9553	0.418182	0.666667	0.459459	0.681818	0.0652174	0.305882
Gh_D12G2346	2.30043	0.59919	0.416667	1	0.384615	1	0.010989	0.699115
Gh_D12G2375	3.26697	2.84082	0.333333	0.454545	0.347826	0.5	0.26699	0.636364
Gh_D12G2402	4.42303	2.79044	0.5	0.705882	0.244444	0.285714	0.0674157	0.233333
Gh_D12G2434	4.42522	3.10908	0.486486	0.789474	0.206897	0.5	0.246377	0.608247
Gh_D12G2443	1.85277	1.63905	0.543478	0.75	0.678571	0.823529	0.0541872	0.35514
Gh_D12G2444	2.6708	-3.32193	0.630952	0.571429	0.761062	0.727273	0.165919	0.163333
Gh_D12G2497	4.59031	3.80719	0.428571	0.833333	0.214286	0.909091	0.225108	0.924528
Gh_D12G2567	4.87796	3.81988	0.777778	0.928571	0.923077	1	0.189873	0.4125
Gh_D12G2578	3.51352	2.57762	0.0175439	0	0.0909091	0.25	0.141104	0.22449
Gh_D12G2596	1.16186	0.861193	0.806452	0.785714	0.578947	0.666667	0.132841	0.495575
Gh_D12G2617	2.18858	1.60863	0.0952381	0.0740741	0.0526316	0.0454545	0.224719	0.27451
Gh_D13G0004	1.43328	1.10217	0.714286	0.346154	0	0.418605	0	0.338235
Gh_D13G0127	3.64307	3.34226	0.842105	0.875	0.4	0.346154	0.262411	0.241611
Gh_D13G0146	3.46708	0.667152	0.594595	0.8	0.125	0.7	0.0494505	0.20438
Gh_D13G0149	0.406078	-1.3071	0.91358	0.917808	0.866667	0.959184	0.0929368	0.379913
Gh_D13G0230	4.35489	3.2606	0.682927	0.5	0.428571	0.6	0.267281	0.609756
Gh_D13G0236	-0.231089	-0.87812	1	1	0.846154	0.833333	0.0298507	0.405797
Gh_D13G0364	0.263613	-0.0230779	0.811594	1	0.583333	1	0.126638	0.592593
Gh_D13G0424	0.290268	0.566713	0.73913	0.933333	0.482759	0.75	0.320856	0.385135
Gh_D13G0426	3.94198	2.73715	0.583333	1	0.678571	0.826087	0.0763889	0.573964
Gh_D13G0457	2.19759	1.23273	0.580645	0.444444	0.666667	0.5	0.141732	0.3
Gh_D13G0521	5.25388	4.64282	0.705882	0.714286	0.741935	0.68	0.246073	0.659574
Gh_D13G0531	4.08749	3.64931	0	0	0.318182	0.363636	0.116564	0.320988
Gh_D13G0549	2.39019	2.14556	0.727273	1	0.684932	0.771429	0.364865	0.563981
Gh_D13G0566	3.43203	3.10611	0.837838	0.980392	0.923077	0.943396	0.246951	0.358974
Gh_D13G0585	1.58369	1.31721	0.869565	0.761905	0.545455	0.454545	0.0319149	0.175926
Gh_D13G0604	4.93847	3.85753	0.608696	0.363636	0.545455	0.166667	0.0273973	0.325581
Gh_D13G0627	-0.330249	-2.06352	0.916667	1	0.818182	0.8	0.117925	0.139535
Gh_D13G0628	6.01684	3.5968	0.950704	0.984252	0.901099	0.965909	0.209836	0.420485
Gh_D13G0642	0.226739	-1.51666	0.83871	0.925926	0.625	0.821429	0.039548	0.252174
Gh_D13G0696	5.21403	3.94707	0.881579	1	0.807692	1	0.251572	0.63981
Gh_D13G0725	-0.859092	-1.98958	0.888889	0.923077	0.733333	1	0.113208	0.666667
Gh_D13G0726	3.92093	3.19142	0.888889	0.923077	0.741935	1	0.108108	0.666667
Gh_D13G0729	4.21018	4.10027	0.93617	0.987013	0.938462	0.942308	0.226744	0.517241
Gh_D13G0730	0.964622	0.0831746	0.590909	1	0.4	1	0.103825	0.583333
Gh_D13G0740	1.92859	1.76761	0.616667	1	0.634146	1	0.107884	0.338983
Gh_D13G0760	1.99349	-0.0191994	0.782609	1	0.818182	1	0.233607	0.62963
Gh_D13G0847	3.02529	1.7808	0.2	0.125	0.16	0.307692	0.220238	0.27907
Gh_D13G0890	4.07659	2.05274	0.96	1	0.969697	1	0.181263	0.363083
Gh_D13G0929	3.85821	3.8755	0.660714	0.909091	0.225	0.5	0.149813	0.615385
Gh_D13G0940	1.89126	1.06386	0.791667	1	0.619048	1	0.104396	0.16092
Gh_D13G0976	3.5118	1.4501	0.833333	1	0.74359	0.857143	0.162651	0.5
Gh_D13G0997	3.11151	0.509177	0.259259	1	0.807692	1	0.124183	0.352273
Gh_D13G1006	4.04481	4.24761	0.681818	1	0.805556	1	0.0777202	0.405172
Gh_D13G1022	0.82191	0.215125	0.526316	0.375	0.8	0.714286	0.0485437	0.191176
Gh_D13G1032	0.585438	-1.75609	1	0.965517	0.85	1	0.157895	0.317308
Gh_D13G1049	0.624576	0.503565	0.824561	0.962963	0.84	1	0.115044	0.321101
Gh_D13G1056	2.09823	-1.23375	0.974138	0.986111	0.965909	0.964912	0.16129	0.293706
Gh_D13G1071	4.17917	1.51019	0.888889	1	0.642857	1	0.230769	0.512821
Gh_D13G1092	3.21441	2.52283	0.931507	0.945455	0.824324	0.912281	0.154964	0.269663
Gh_D13G1103	3.95185	3.10072	0.826087	1	0.857143	1	0.178125	0.484277
Gh_D13G1140	0.937708	-1.6735	0.529412	0.583333	0.5	0.818182	0.0733333	0.0930233
Gh_D13G1171	0.342432	-0.1197	0.945455	0.925	0.981818	0.976744	0.180365	0.352761
Gh_D13G1211	3.98276	3.28287	0.887097	1	0.88	0.977273	0.17052	0.591549
Gh_D13G1217	2.17997	1.51214	0.989583	1	0.976744	1	0.157895	0.387205
Gh_D13G1223	3.25656	2.76028	0.814815	1	0.75	1	0.325203	0.598485
Gh_D13G1272	2.70391	2.15333	0.85	0.933333	0.714286	1	0.126923	0.291667
Gh_D13G1343	4.32588	2.11242	0.913793	1	0.73913	0.875	0.138462	0.471795
Gh_D13G1344	1.21983	0.729371	0.558824	0.588235	0.607143	0.8	0.179487	0.245763
Gh_D13G1348	-0.87176	-2.19526	0.869565	1	0.797619	1	0.102662	0.513514
Gh_D13G1362	1.66942	1.2402	0.756757	1	0.333333	0.961538	0.131313	0.557692
Gh_D13G1422	-0.606751	-2.20886	0.866667	1	0.652174	1	0.0422535	0.22561
Gh_D13G1423	-0.858458	-2.11401	0.545455	1	0.685185	1	0.0884615	0.32
Gh_D13G1435	2.53969	1.33122	0.932432	0.989011	0.8	0.910448	0.335227	0.712941
Gh_D13G1456	4.8765	3.37508	0.580645	1	0.470588	0.5	0.135714	0.142857
Gh_D13G1517	1.64967	-0.885429	0.702703	1	0.470588	1	0.0669643	0.264151
Gh_D13G1537	2.18937	0.0369279	0.545455	1	0.529412	0.818182	0.0403226	0.259615
Gh_D13G1606	1.49876	0.528012	0.921053	1	0.880952	1	0.210526	0.55042
Gh_D13G1625	2.74265	1.6967	0.862069	0.938776	0.929825	1	0.283898	0.748815
Gh_D13G1631	4.17769	2.15377	0.926471	1	0.892857	0.984127	0.187151	0.522556
Gh_D13G1632	5.35567	3.55989	0.759259	1	0.789474	0.966667	0.187943	0.519856
Gh_D13G1641	2.98594	2.22558	0.68	1	0.428571	1	0.103261	0.53
Gh_D13G1656	4.40284	2.63731	0.671053	0.933333	0.283019	0.545455	0.120805	0.45614
Gh_D13G1671	2.4529	0.709822	0.636364	0.391304	0.771429	0.631579	0.311284	0.13986
Gh_D13G1675	2.60996	-0.260579	0.1875	0.2	0	0	0.0149254	0.5
Gh_D13G1696	2.04974	1.51324	0.888889	0.944	0.858491	0.977011	0.230769	0.404844
Gh_D13G1747	6.47169	6.37524	0.25	0.833333	0.25	0.833333	0	0.268657
Gh_D13G1781	3.69749	3.46036	0.595238	1	0.56	1	0.241758	0.4
Gh_D13G1788	3.85519	3.30961	0.272727	1	0.25	0.833333	0.12234	0.394737
Gh_D13G1794	2.13066	1.53111	0.909091	1	0.478261	0.724138	0.0805369	0.356863
Gh_D13G1831	0.0470943	-3.32193	0.875	1	0.894737	1	0.39916	0.639456
Gh_D13G1846	2.353	2.37272	0.885246	0.956522	0.872727	0.934211	0.16129	0.404639
Gh_D13G1849	2.04735	1.35778	0.78022	1	0.649123	0.972222	0.266667	0.577778
Gh_D13G1872	2.59926	2.60001	0.95122	1	0.944444	1	0.31383	0.765625
Gh_D13G1873	2.3576	2.4771	0.972973	1	1	1	0.215909	0.495798
Gh_D13G1891	0.423433	0.244879	0.976471	1	0.964912	0.958333	0.261905	0.414286
Gh_D13G1903	5.8554	4.92193	0.3	0.6	0.285714	0.666667	0.0780142	0.2
Gh_D13G1952	-0.635862	-3.09747	0.617647	0.7	0.21875	0.0769231	0.17284	0.133858
Gh_D13G1967	2.64638	0.978243	0.847458	0.921569	0.821918	0.982456	0.18328	0.344961
Gh_D13G1976	5.8552	4.64447	0.323529	0.933333	0.172414	0.65	0.0478261	0.486239
Gh_D13G2015	3.93793	3.3261	0.431373	0.56	0.25	0.266667	0.211823	0.482014
Gh_D13G2077	3.4879	3.38962	1	1	0.7	1	0.0633803	0.5625
Gh_D13G2126	4.04485	3.67939	0.551724	1	0.625	1	0.00925926	0.595745
Gh_D13G2211	1.28243	0.417706	1	1	0.5	0.923077	0.0687831	0.536424
Gh_D13G2293	5.40219	2.9261	0.921875	1	0.861538	1	0.119048	0.287129
Gh_D13G2316	0.567852	0.00287436	0.6	0.529412	0.190476	0.2	0	0.242424
Gh_D13G2323	0.778753	-0.695233	0.924242	1	0.881579	0.984375	0.122881	0.348921
Gh_D13G2459	5.10242	0.128724	0	0	0	0.2	0.0173913	0.419355
Gh_D13G2461	4.71138	0.768185	0.65	0.55	0.404762	0.25	0.138528	0.333333
Gh_A01G0003	3.04548	1.56898	0.133333	0.190476	0	0.1	0	0.290541
Gh_A01G0207	3.82262	3.48399	0.88	1	0.892857	1	0.134529	0.37037
Gh_A01G0246	-0.887778	-1.0771	0.5	0.5	0.375	0.5	0.0873786	0.363636
Gh_A01G0394	0.51225	-0.340749	0.2	1	0.5	1	0.145833	0.71875
Gh_A01G0638	5.80919	5.30476	0.428571	1	0.173077	1	0.162362	0.758621
Gh_A01G1318	0.106204	-0.818042	0.428571	0.75	0.238095	0.8	0.122642	0.530435
Gh_A01G1352	5.24577	5.46306	0.307692	0.636364	0.368421	0.818182	0.0458716	0.391304
Gh_A01G1620	3.11714	1.93495	0.7	0.857143	0.3	1	0.218182	0.613636
Gh_A01G1973	1.96275	1.32531	0.350877	1	0.211538	1	0.075	0.170732
Gh_A02G0055	1.99834	0.255494	0.518519	0.416667	0.625	0.307692	0.139535	0.278351
Gh_A02G0164	2.70555	1.68	0.847826	1	0.685714	1	0.172973	0.477273
Gh_A02G0738	2.65403	2.4367	0.852941	1	0.911765	1	0.33119	0.554688
Gh_A02G0837	-1.70232	-1.98332	0.785714	0.722222	0.733333	0.333333	0.196429	0.311258
Gh_A02G1211	-1.12375	-1.67829	0.87037	1	0.65	1	0.205882	0.0697674
Gh_A02G1551	0.0608553	-1.00703	0.518519	0.6	0.5	0.6	0.212	0.531532
Gh_A02G1615	2.16689	1.09713	0.818182	0.857143	0.666667	0.75	0.128571	0.36
Gh_A03G0012	3.59013	3.46483	0.489796	0.416667	0.302326	0.6875	0.0754717	0.337079
Gh_A03G0056	3.71981	3.46784	0.636364	1	0.416667	1	0.0523256	0.216981
Gh_A03G0130	2.04822	1.38555	0.666667	1	0.48	1	0.0555556	0.428571
Gh_A03G0164	2.34831	1.99669	0.681818	1	0.391304	1	0.0543478	0.571429
Gh_A03G0206	3.22339	2.34615	0.814815	0.777778	0.65	0.454545	0.130841	0.260606
Gh_A03G0372	0.94131	0.345224	0.16	0.25	0.275862	0.461538	0.0694444	0.247312
Gh_A03G0530	-0.327998	-0.15331	0.461538	1	0.391304	1	0.0952381	0.650602
Gh_A03G0540	3.1298	2.91588	0.5	0.75	0.34	0.611111	0.0805861	0.305556
Gh_A03G0825	2.80482	2.35872	0.677419	0.954545	0.487805	0.909091	0.197044	0.492188
Gh_A03G0833	2.87535	2.7858	0.863014	1	0.844444	1	0.266667	0.543956
Gh_A03G0862	0.831989	0.574654	0.1	1	0.166667	1	0.153846	0.5
Gh_A03G1047	0.709755	0.433104	0.809524	1	0.806452	1	0.0845771	0.40367
Gh_A03G1081	4.16456	2.91414	0.866667	1	0.75	1	0.248705	0.481818
Gh_A03G1094	2.03368	0.919399	0.757576	1	0.821429	1	0.108696	0.353933
Gh_A03G1454	4.07324	2.99713	0.25	1	0.571429	1	0.0185185	0.75
Gh_A03G1649	2.41162	1.64572	0.25	0.25	0.210526	0.0588235	0.151786	0.0348837
Gh_A03G1708	2.07483	1.79236	0.4	0.5	0.454545	0.25	0.0458716	0.652174
Gh_A03G1737	2.80676	2.08788	0.409091	1	0.666667	1	0.0136986	0.563636
Gh_A03G1803	2.6376	1.65505	0.653846	0.764706	0.884615	0.888889	0.0701754	0.426357
Gh_A03G1819	3.27354	3.13063	0.37037	1	0.35	1	0.156522	0.589744
Gh_A04G0003	0.208945	0.358636	0	0.506173	0	0.488095	0	0.529851
Gh_A04G0033	-1.02937	-2.34443	0.888889	1	0.296296	0.75	0.163265	0.622642
Gh_A04G0041	3.21271	3.05117	0.315789	0.3	0.394737	0.478261	0.206061	0.39823
Gh_A04G0082	2.32818	1.89886	0.785714	1	0.515152	1	0.183099	0.369231
Gh_A04G0344	1.89798	1.4368	0.972603	1	0.953846	1	0.15	0.378698
Gh_A04G0559	1.12117	1.26409	0.833333	0.975	0.878788	0.954545	0.171795	0.465704
Gh_A04G0632	3.36487	3.14121	0.864865	1	0.853659	1	0.221053	0.45283
Gh_A04G1069	2.72639	2.59384	0.891304	1	0.82	1	0.109792	0.285714
Gh_A04G1261	0.318043	-1.69811	0.604651	0.833333	0.5	0.615385	0.134969	0.142857
Gh_A05G0117	0.647671	0.198625	0.885246	1	0.876923	1	0.202778	0.482609
Gh_A05G0227	4.12036	4.08309	0.705882	1	0.659091	1	0.126712	0.396947
Gh_A05G0407	0.642265	0.20326	0.666667	0.833333	0.5	0.727273	0.280992	0.222222
Gh_A05G0547	3.41452	3.15488	0.541667	1	0.777778	1	0.221622	0.609756
Gh_A05G0794	3.22125	3.13129	0	0.222222	0	0	0.00414938	0.0853659
Gh_A05G1152	2.62032	2.52115	0.351351	0.666667	0.190476	0.75	0.256039	0.732558
Gh_A05G1487	4.58963	3.78393	0.409091	1	0.283019	0.388889	0.0934959	0.333333
Gh_A05G2128	2.66253	2.31084	0.346154	0.454545	0.166667	0.181818	0.0215827	0.333333
Gh_A05G2134	3.87144	3.45805	0.419355	0.73913	0.292683	0.545455	0.223642	0.416667
Gh_A05G2141	0.665647	0.614591	0.9375	0.965517	0.777778	1	0.180952	0.453333
Gh_A05G2246	6.45096	6.04416	0.393939	0.571429	0.264706	0.555556	0.228739	0.37931
Gh_A05G2355	3.24838	2.55461	0.75	1	0.636364	1	0.102041	0.540541
Gh_A05G2813	1.19737	0.392635	0.625	0.714286	0.772727	0.814815	0.167702	0.333333
Gh_A05G2968	4.8636	4.18775	0.62069	0.952381	0.535714	0.923077	0.0434783	0.290541
Gh_A05G3093	3.69482	3.48566	0.413793	0.5625	0.6	0.818182	0.177143	0.545455
Gh_A05G3429	3.20088	3.50589	0.725	1	0.837838	1	0.151292	0.525926
Gh_A05G3441	2.543	2.48651	0.962963	1	0.898305	1	0.273026	0.532567
Gh_A05G3461	4.63243	4.51394	0.5	1	0.774194	1	0.211699	0.486842
Gh_A05G3463	2.7587	2.3886	0.939394	1	0.632653	1	0.173021	0.492711
Gh_A05G3525	3.19763	2.19235	0.5	1	0.178571	1	0.106796	0.857143
Gh_A05G3584	2.83636	2.56458	0.814815	1	0.857143	1	0.299685	0.483376
Gh_A06G0009	4.14639	3.12371	0.352941	0.333333	0.55	0.4	0.352941	0.428571
Gh_A06G0126	1.76122	0.321912	0.793103	0.666667	0.68	0.2	0.329609	0.134615
Gh_A06G0192	5.53519	4.27366	0.709677	0.913043	0.851852	1	0.275862	0.511312
Gh_A06G0305	0.360695	-0.895168	0.948276	1	0.909091	0.98	0.109091	0.300395
Gh_A06G0315	0.976046	0.455451	0.946667	1	0.929825	1	0.175953	0.580808
Gh_A06G0625	-0.671814	-1.55465	0.458333	1	0.481481	1	0.204633	0.333333
Gh_A06G0693	4.60448	4.27181	0.688889	1	0.519231	0.913043	0.16895	0.517094
Gh_A06G0814	5.33504	4.99672	0.853659	0.928571	0.918367	0.923077	0.146699	0.373041
Gh_A06G1154	-0.372736	-2.53432	0.125	1	0.1	NA	0.0119048	0.714286
Gh_A06G1267	1.13044	1.00857	0.697674	0.888889	0.586207	0.866667	0.295775	0.568047
Gh_A06G1284	2.90162	2.24731	0.578947	1	0.516129	0.857143	0.18107	0.473684
Gh_A06G1563	2.20868	2.06216	0.727273	1	0.538462	1	0	0.314815
Gh_A06G1616	5.70643	5.5195	0.83871	0.938462	0.854839	0.915493	0.251142	0.551867
Gh_A06G1729	3.89142	4.22135	0.444444	1	0.181818	0.428571	0.105769	0.372549
Gh_A07G0391	2.03267	1.26615	0.69697	0.84	0.724138	0.882353	0.0993377	0.441379
Gh_A07G0564	3.36823	3.36117	0.785714	0.866667	0.863636	1	0.163043	0.322314
Gh_A07G1104	1.55042	1.44074	0.72	0.333333	0.55	0.666667	0.157635	0.314286
Gh_A07G1534	2.62965	2.07587	0.875	0.833333	0.642857	0.388889	0.17134	0.456522
Gh_A07G1558	0.173143	-0.832336	1	1	0.882353	1	0.243542	0.536946
Gh_A07G1651	-2.06673	-2.70635	0.913793	1	0.90625	1	0.174157	0.402174
Gh_A07G1775	3.60996	3.44788	1	1	0.928571	1	0.178988	0.452381
Gh_A07G1885	3.25764	2.92216	0.88	1	0.783784	1	0.226131	0.505495
Gh_A08G0097	-0.561426	-0.917953	0.965909	0.989583	0.932692	1	0.243506	0.65097
Gh_A08G0158	3.71123	3.8245	0.37931	1	0.421053	0.956522	0.0538117	0.774194
Gh_A08G0173	4.27279	3.74642	0.586207	0.7	0.5	1	0.08125	0.301587
Gh_A08G0233	4.91049	4.16336	0.6	1	0.555556	1	0.049505	0.227273
Gh_A08G0755	1.12422	1.44228	0.868421	1	0.814815	1	0.237569	0.553672
Gh_A08G0773	-1.96112	-1.62389	0.717949	0.71875	0.484848	0.62963	0.0429185	0.24
Gh_A08G0783	4.83393	4.35609	0.75	1	0.772727	0.875	0.110577	0.330435
Gh_A08G0815	4.71803	4.58762	0.888889	0.961538	0.882353	1	0.19375	0.52381
Gh_A08G0974	3.74761	3.50831	1	1	0.888889	1	0.24	0.722222
Gh_A08G0995	-0.300258	-0.921335	0.926829	0.968254	0.865385	0.982759	0.134615	0.45515
Gh_A08G1057	2.94231	2.6894	0.655172	1	0.530612	1	0.258993	0.947368
Gh_A08G1062	5.14337	4.64341	0.578947	0.5	0.805556	0.740741	0.163121	0.311111
Gh_A08G1083	4.40679	4.29844	0.968085	1	0.943662	1	0.216359	0.497854
Gh_A08G1349	2.94978	2.95232	0.36	1	0.68	1	0.0301205	0.819444
Gh_A08G1470	5.77142	5.0846	0.5	0.764706	0.435897	0.551724	0.092	0.446429
Gh_A08G1536	3.08886	2.24739	0.846154	0.916667	0.714286	0.833333	0.182836	0.361111
Gh_A08G1569	-0.0861734	-0.517861	0.666667	1	0.685714	0.909091	0.113445	0.349398
Gh_A08G1718	-0.947682	-1.94703	0.8	1	0.74359	1	0.2	0.56
Gh_A08G2149	4.79182	4.36921	0.888889	1	0.857143	1	0.313043	0.942308
Gh_A09G0048	1.08123	0.918026	0.755102	0.954545	0.595238	0.862069	0.0552764	0.226277
Gh_A09G0102	-0.933314	-1.51291	0.7	1	0.5625	0.9	0.0844156	0.638889
Gh_A09G0163	0.630541	0.569275	0.771429	1	0.571429	0.95	0.0743802	0.443709
Gh_A09G0483	-0.291575	-1.1894	0.953488	1	0.8	1	0.139535	0.40678
Gh_A09G0581	0.795173	0.559472	0.793103	1	0.815789	1	0.141304	0.353659
Gh_A09G0742	0.353917	0.327421	0.941176	0.948718	0.758621	0.694444	0.124138	0.537313
Gh_A09G1114	3.91471	3.35442	0.470588	1	0.351351	1	0.0552764	0.657895
Gh_A09G1227	0.476704	0.254153	0.545455	0.923077	0.37931	0.916667	0.0336134	0.340426
Gh_A09G1294	5.27133	4.6135	0.210526	0.888889	0	0.833333	0.0595238	0.21875
Gh_A09G1794	3.11624	2.80857	0.829268	0.916667	0.647059	1	0.145374	0.538462
Gh_A09G1857	-0.438691	-0.52639	0.1125	0.588235	0.211538	0.833333	0.0363636	0.245614
Gh_A09G1961	-1.77007	-2.93434	0.647059	1	0.833333	1	0.047619	0.294118
Gh_A10G0410	0.739256	0.333681	0.32	1	0.425	1	0.0504587	0.515152
Gh_A10G0548	5.17912	4.81726	0.914286	1	0.846154	1	0.176471	0.490566
Gh_A10G0662	7.32557	6.63014	0	0.0769231	0	0.142857	0.111111	0.0166667
Gh_A10G0707	2.02945	1.76265	0.382353	1	0.44	1	0.158273	0.42
Gh_A10G0887	2.50093	2.6302	0.583333	1	0.434783	1	0.190661	0.886667
Gh_A10G0974	2.26497	1.06934	0.871795	1	0.935484	1	0.190722	0.422222
Gh_A10G0997	2.19425	1.83305	0.863636	1	0.826087	1	0.181373	0.408537
Gh_A10G1556	1.62074	1.64649	0.363636	1	0.469697	1	0.0588235	0.166667
Gh_A10G1584	-0.158264	-0.232657	0.703704	1	0.551724	1	0.306604	0.0882353
Gh_A10G2037	1.52788	0.591614	0.904762	0.923077	0.826087	0.529412	0.157258	0.271028
Gh_A10G2086	1.07959	1.21535	0.75	0.8125	0.333333	0.833333	0.0252101	0.336134
Gh_A10G2163	4.5482	3.1666	0.953846	1	0.905405	1	0.128571	0.451282
Gh_A11G0058	4.61692	3.99222	0.571429	1	0.375	1	0.0412844	0.198473
Gh_A11G0180	3.82927	3.46897	0.96	1	1	1	0.150442	0.788991
Gh_A11G0502	2.01271	1.65055	0.642857	1	0.642857	1	0.238532	0.826087
Gh_A11G0636	2.41785	1.82059	1	1	0.887324	1	0.194444	0.418994
Gh_A11G0675	2.51089	2.44923	0.366667	1	0.318182	1	0.0915493	0.434783
Gh_A11G1023	1.69751	1.79063	0.509434	0.846154	0.347826	0.5	0.133047	0.382979
Gh_A11G1132	2.06478	1.58307	0.675676	0.923077	0.785714	1	0.176471	0.28655
Gh_A11G1547	2.4882	1.7234	0.730769	0.916667	0.766667	0.888889	0.111111	0.326531
Gh_A11G1604	1.5269	-1.29419	0.789474	NA	0.410256	0.8	0.114155	0.72
Gh_A11G1712	2.77784	2.68891	1	1	0.941176	1	0.158602	0.257812
Gh_A11G1850	-0.0376322	-0.0389884	0.466667	0.25	0.104167	0	0.103586	0.1875
Gh_A11G1858	2.54492	2.71844	1	0.818182	0.8	0.785714	0.13089	0.358974
Gh_A11G2049	3.18862	2.81321	0.777778	1	0.76	1	0.0979592	0.222222
Gh_A11G2154	1.38132	1.29863	0.922078	0.954545	0.942857	1	0.166667	0.382716
Gh_A11G2241	5.04567	4.06142	0.441176	1	0.392857	1	0.168067	0.377778
Gh_A11G2338	1.30151	0.676466	0.222222	0.285714	0.108108	0	0.0233918	0.263158
Gh_A11G2419	3.16007	2.60471	1	1	0.928571	1	0.183206	0.506173
Gh_A11G2441	2.55461	1.70936	0.772727	1	0.416667	0.866667	0.0974026	0.866667
Gh_A11G2855	0.614015	-1.87539	0.931034	1	0.470588	1	0.142857	0.648649
Gh_A12G0189	4.60522	4.30781	0.607143	0.645161	0.388889	0.333333	0.207447	0.405405
Gh_A12G0361	2.4476	2.50363	0.238095	1	0.222222	1	0.0958904	0.553191
Gh_A12G1153	6.04313	5.03065	0.527778	0.933333	0.55814	0.954545	0.177778	0.55814
Gh_A12G1281	-0.427592	-0.91944	0.793103	0.666667	0.277778	0.125	0.0343348	0.271845
Gh_A12G1653	0.167651	-0.867161	0.647059	0.909091	0.352941	0.875	0	0.61194
Gh_A12G1708	0.216892	-0.494133	0.2	0.25	0.333333	0.375	0.0877193	0.421875
Gh_A12G2077	-1.23526	-3.32193	0.583333	1	0.235294	1	0.0357143	0.3
Gh_A12G2115	1.73077	1.60151	0.590909	1	0.625	1	0.108527	0.848485
Gh_A12G2131	2.03907	1.81636	0.647059	0.733333	0	0.142857	0.0229885	0.27027
Gh_A12G2461	5.12364	4.42965	0.0689655	0.583333	0	0.2	0	0.202899
Gh_A13G0240	1.5099	0.668681	0.722222	1	0.631579	0.833333	0.129032	0.628319
Gh_A13G0299	2.96153	2.88	0.956522	1	0.809524	0.916667	0.0795455	0.488372
Gh_A13G0327	-1.19228	-2.54132	0.681818	1	0.294118	0.714286	0.0273973	0.734694
Gh_A13G0404	4.25913	4.34855	0.92	1	0.611111	0.923077	0.063745	0.336066
Gh_A13G0762	3.06334	3.15381	0.9	1	0.928571	1	0.284884	0.638554
Gh_A13G0836	2.2552	2.41776	0.951807	1	0.931034	1	0.135021	0.488889
Gh_A13G0915	2.23554	1.7311	0.944444	1	0.947368	1	0.198653	0.509091
Gh_A13G0959	0.35567	-1.37811	NA	1	0.5	0.888889	0	0.359375
Gh_A13G1306	1.8034	1.79926	0.616667	1	0.565217	1	0.0990099	0.286765
Gh_A13G1538	4.03438	3.83131	0.658537	1	0.769231	1	0.276018	0.495726
Gh_A13G1907	3.47302	1.61384	0.916667	1	1	1	0.375	0.341463
Gh_A13G1942	2.63583	2.13865	0.735294	1	0.434783	1	0.02	0.23913
Gh_D01G0001	3.57873	2.42163	0.230769	0.7875	0.0555556	0.722222	0.114943	0.784114
Gh_D01G0095	-1.38111	-1.64842	0.943662	1	0.92	1	0.110215	0.343284
Gh_D01G0148	1.64602	0.815517	0.684211	1	0.56	1	0.0365854	0.477778
Gh_D01G0361	0.253739	-0.981121	0.908046	1	0.525	1	0.156352	0.78022
Gh_D01G0426	2.97566	2.5116	0.528302	1	0.377358	0.615385	0.221014	0.245614
Gh_D01G0427	2.92319	1.57126	0.857143	0.977778	0.709677	0.925926	0.261745	0.396947
Gh_D01G0502	2.78938	3.18214	0.285714	1	0	1	0.0224719	0.6
Gh_D01G0693	1.07255	0.389386	0.725806	0.876923	0.625	0.711111	0.0984456	0.465839
Gh_D01G0913	4.0214	4.44767	0.208333	0.428571	0.318182	0.8125	0.0666667	0.492754
Gh_D01G1015	1.48196	0.223461	0.653333	1	0.548387	1	0.169231	0.524194
Gh_D01G1172	3.25862	2.58855	0.672727	0.818182	0.46	0.727273	0.148276	0.303571
Gh_D01G1328	1.87677	3.02718	0.979167	0.974138	0.902439	0.929293	0.104651	0.449864
Gh_D01G1510	-1.17701	-1.79448	0.880435	0.926829	0.759259	0.894737	0.152074	0.298851
Gh_D01G1547	1.81779	0.972556	0.793103	0.979167	0.35	0.763158	0.138211	0.421687
Gh_D01G1561	2.0699	1.55733	0.612903	1	0.515152	1	0.220833	0.455696
Gh_D01G1648	7.34572	6.63562	0.772727	0.958333	0.55	0.846154	0.0900474	0.348837
Gh_D01G1795	0.304919	-0.199827	0.75	1	0.6	1	0.0576923	0.65
Gh_D01G1834	0.284431	0.823837	0.894737	1	0.68	1	0.100877	0.336957
[truncated: 751 more rows]
