# Supplementary material for: Multi‐omics analyses reveal epigenomics basis for cotton somatic embryogenesis through successive regeneration acclimation process
Source: Plant Biotechnol J. 2018 Sep 30;17(2):435–50. doi: 10.1111/pbi.12988 (PMC6335067; doi:10.1111/pbi.12988)
Supplement: Supplementary file 5 — Data S3 The expression and mCHH methylation hormone‐related genes somatic embryogenesis process. [file PBI-17-435-s001.xlsx]

## Sheet: Data S3
	IAA signaling pathway				CHH methylation			Normalized expression
	Gene	GeneID	ArabDesc	Symbol	NEC	EC	SE	NEC	EC	SE
	Gh_D04G1788:TAA1	Gh_D04G1788	tryptophan aminotransferase of Arabidopsis 1	TAA1	0.0153846	0.545455	0.424242	0.486529	0.0846426	-0.135611
	Gh_D03G1551:YUC1	Gh_D03G1551	Flavin-binding monooxygenase family protein	YUC1	0.104317	0.668478	0.671233	1.6436	1.48723	1.79056
	Gh_D11G0681:PIN1	Gh_D11G0681	PIN domain-like family protein	PIN1	0.151659	0.0877193	0.189474	3.13737	3.67823	3.73609
	Gh_A11G1077:TIR1	Gh_A11G1077	F-box/RNI-like superfamily protein	TIR1	0.0588235	0.323529	0.19697	2.83853	2.08656	2.10387
	Gh_A05G0896:ARF10	Gh_A05G0896	auxin response factor 10	ARF10	0.222826	0.377358	0.201835	2.3513	0.943741	0.889201
	Gh_D07G1364:ARF11	Gh_D07G1364	auxin response factor 11	ARF11	0.0342857	0.0128205	0.12766	0.692356	2.14159	2.26457
	Gh_A13G1490:IAA4	Gh_A13G1490	AUX/IAA transcriptional regulator family protein	IAA4	0.0630631	0.340426	0.38806	6.05704	4.34912	4.5876
	Gh_A09G1947:IAA14	Gh_A09G1947	indole-3-acetic acid inducible 14	IAA14	0.275862	0.037037	0.160714	3.92277	4.63704	4.86378
	Gh_D11G2552:IAA16	Gh_D11G2552	indoleacetic acid-induced protein 16	IAA16	0.393782	0.377193	0.197279	2.67104	4.83951	4.93775
TE2030860	Gh_A03G1783:SAUR.1	Gh_A03G1783	SAUR-like auxin-responsive protein family	SAUR.1	0.322835	0.238095	0.327586	0.436699	10.9749	13.5556
	Gh_D02G0978:SAUR.2	Gh_D02G0978	SAUR-like auxin-responsive protein family	SAUR.2	0.185714	0.0982143	0.035	-3.32193	1.86243	0.155102
	Gh_D12G0289:SAUR.3	Gh_D12G0289	SAUR-like auxin-responsive protein family	SAUR.3	0.106557	0.52027	0.553785	1.04208	-1.26129	-0.451378
	Gh_D01G0789:SAUR.5	Gh_D01G0789	SAUR-like auxin-responsive protein family	SAUR.5	0.185714	0.331797	0.235741	5.30603	1.00277	1.71164
	Gh_A05G3362:GH3.17.1	Gh_A05G3362	Auxin-responsive GH3 family protein	GH3.17.1	0.244186	0.484848	0.2	4.62929	1.60443	1.9266
	Gh_A07G1280:JAR1.1	Gh_A07G1280	Auxin-responsive GH3 family protein	JAR1.1	0.0326087	0.166667	0.171875	3.22396	1.648	1.41326
	Gh_A13G0149:AUX1	Gh_A13G0149	Transmembrane amino acid transporter family protein	AUX1	0.0193548	0.558824	0.375	2.55939	-1.01442	-1.00205
	Gh_A09G1530:LAX1	Gh_A09G1530	like AUXIN RESISTANT 1	LAX1	0.112299	0.222222	0.292683	2.36165	0.686935	1.10897
	Gh_A06G1139:DYL1	Gh_A06G1139	dormancy-associated protein-like 1	DYL1	0.018018	0.243243	0.484848	9.93438	8.36325	8.06753
	cytokinin signaling pathway
	Gh_D11G0156:APRR5	Gh_D11G0156	pseudo-response regulator 5	APRR5	0.0440252	0.807692	0.465116	2.94463	0.787282	0.958553
	Gh_D02G1508:AHK3.1	Gh_D02G1508	histidine kinase 3	AHK3.1	0.0555556	0.5	0.307692	2.86423	1.2319	1.04069
	Gh_A05G0522:AHK5	Gh_A05G0522	histidine kinase 5	AHK5	0.0104167	0.0625	0.196078	2.77477	1.4596	1.10182
	Gh_A03G0984:CRE1.1	Gh_A03G0984	CHASE domain containing histidine kinase protein	CRE1	0.104839	0.207547	0.148352	1.24333	0.319999	0.254824
	Gh_D03G0721:CRF2.1	Gh_D03G0721	cytokinin response factor 2	CRF2.1	0.174603	0.434109	0.438849	1.66959	1.33688	1.08604
	Gh_A09G1709:CRF2.4	Gh_A09G1709	cytokinin response factor 2	CRF2.4	0.162791	0.785714	0.784314	1.42801	0.749835	0.640056
	Gh_D08G1240:CRF2.3	Gh_D08G1240	cytokinin response factor 2	CRF2.3	0.31401	0	0	-0.37458	2.11708	1.86374
	Gh_D06G0027:CKX5	Gh_D06G0027	cytokinin oxidase 5	CKX5	0.169014	0.2	0.142857	2.32297	0.484994	1.34287
	Gh_D09G1737:CRF4.1	Gh_D09G1737	cytokinin response factor 4	CRF4.1	0.147887	0.577778	0.519231	0.586174	-0.982774	-0.989939
	Gh_D03G0185:ARR.1	Gh_D03G0185	Homeodomain-like superfamily protein	ARR.1	0.159011	0.4	0.254902	5.10149	2.09389	1.8143
	WUS related genes
	Gh_D09G0708:LEC2	Gh_D09G0708	AP2/B3-like transcriptional factor family protein	LEC2	0.00480769	0	0	-0.668666	1.4418	1.0849
	Gh_D05G1962:WUS4.1	Gh_D05G1962	WUSCHEL related homeobox 4	WUS4.1	0.0153846	0.3	0.119048	1.40402	-0.968904	-0.805646
	Gh_A13G1983:WUS2	Gh_A13G1983	WUSCHEL related homeobox 2	WUS2	0.102041	0	0.0967742	1.64604	4.76873	4.69234
	Gh_A08G0751:PLT5	Gh_A08G0751	AINTEGUMENTA-like 5	PLT5	0.189189	0	0	3.08636	5.20769	5.33571
	Gh_A10G0792:PLT6	Gh_A10G0792	AINTEGUMENTA-like 6	PLT6	0.230769	0	0.0384615	3.19733	6.04225	5.95521
	Gh_D07G1565:ESR41	Gh_D07G1565	CLAVATA3/ESR-RELATED 41	ESR41	0.25641	0.434783	0.166667	6.68993	3.63949	3.2354
	Gh_A11G1187:LBD.1	Gh_A11G1187	Lateral organ boundaries (LOB) domain family protein	LBD.1	0.108696	0.37037	0	6.28213	2.15621	2.09522
TE2155482	Gh_D08G0650:LBD.3	Gh_D08G0650	Lateral organ boundaries (LOB) domain family protein	LBD	0.182796	0.792793	0.666667	6.15374	2.58491	2.6962
	Gh_A07G1922:LBD16.1	Gh_A07G1922	lateral organ boundaries-domain 16	LBD16.1	0.183267	0.357143	0	4.57479	3.52988	3.15542
	JA signaling pathway
	Gh_A10G1766:AOC	Gh_A10G1766	cationic amino acid transporter 7	AOC	0.33557	0	0.548387	-0.637929	2.82139	2.54892
	Gh_D06G0087:AOS1.1	Gh_D06G0087	allene oxide synthase	AOS1.1	0.138728	0.504854	0.553719	-2.25554	3.70079	4.70191
	Gh_A06G0112:AOS1.2	Gh_A06G0112	allene oxide synthase	AOS1.2	0.173184	0.503401	0.321839	3.4022	-1.2377	-1.47937
	Gh_D05G2484:AOS1.3	Gh_D05G2484	allene oxide synthase	AOS1.3	0.178571	0.385965	0.488372	3.03268	3.89951	3.67352
	Gh_A08G1863:LOX1	Gh_A08G1863	lipoxygenase 1	LOX1	0.142857	0.2	0	2.98891	6.19158	6.55353
	Gh_D12G0158:OPR	Gh_D12G0158	beta-ureidopropionase	OPR	0.146269	0.363208	0.274194	4.81527	4.05836	3.86149
	Gh_D08G1687:JAR1.1	Gh_D08G1687	Transcription factor jumonji (jmj) family protein / zinc finger (C5HC2 type) family protein	JAR1.1	0.0265957	0	0.0338983	-0.146582	1.0321	0.826144
	Gh_D07G0545:JAR1.2	Gh_D07G0545	relative of early flowering 6	JAR1.2	0.170732	0	0.2	1.41062	2.68451	2.58284
	ABA signaling pathway
		Gh_D01G0291	nine-cis-epoxycarotenoid dioxygenase 9	NECD9	0	0.0869565	0.4375	1.08094	-3.32193	-3.32193
		Gh_A09G1332	NAD(P)-binding Rossmann-fold superfamily protein	ABA2.1	0	0.363636	0	3.94127	-3.32193	-0.687509
		Gh_D01G1983	NAD(P)-binding Rossmann-fold superfamily protein	ABA2.2	0.0666667	0.113208	0.0545455	4.84988	3.56272	3.41753
		Gh_A01G0268	molybdenum cofactor sulfurase (LOS5) (ABA3)	ABA3	0.193548	0.493902	0.278388	1.07042	-0.316404	-0.230973
	others
TE1085067	D05:18,987,805..18,997,433	Gh_D05G2055	KNOTTED-like from Arabidopsis thaliana	KNOX.1	0.166667	0.674157	0.566667	3.87538	2.46772	2.12511
		Gh_A02G0822	KNOTTED-like from Arabidopsis thaliana	KNOX.2	0.102041	0.211538	0.0884956	2.92085	-1.39466	-0.0502873
		Gh_D08G1910	KNOTTED-like homeobox of Arabidopsis thaliana 7	KNOX7	0.0285714	0.09375	0.265306	3.95417	0.313037	0.318068
	A11:83,621,796..83,630,023	Gh_A11G2492	KNOTTED-like from Arabidopsis thaliana 2	KNOX2	0.0194175	0.538462	0.333333	2.46101	-1.54752	-2.93476
		Gh_A05G1857	KNOTTED-like from Arabidopsis thaliana	KNOX.3	0.124294	0.318182	0.533333	4.44536	2.66412	2.53173
		Gh_D02G0817	mitogen-activated protein kinase kinase kinase 9	MAPK9	0.108571	0.291667	0.26087	4.06565	3.14353	3.1011
		Gh_D04G0218	mitogen-activated protein kinase kinase kinase 3	MAPK3.1	0.104294	0.496503	0.433962	4.88482	3.86463	3.64079
		Gh_A05G3333	mitogen-activated protein kinase kinase kinase 3	MAPK3.2	0.0634921	0.181818	0.136986	5.10502	3.95317	3.80721
